# Supplementary material for: Restoring South African subtropical succulent thicket using Portulacaria afra: root growth of cuttings differs depending on the harvest site during a drought
Source: PeerJ. 2024 Jun 28;12:e17471. doi: 10.7717/peerj.17471 (PMC11216190; doi:10.7717/peerj.17471)
Supplement: Supplemental Information 9 [file peerj-12-17471-s009.csv]

SamplingEvent	Date	DaysSincePlanting
0	13-Oct-21	0
2	02-Nov-21	20
3	09-Nov-21	27
4	17-Nov-21	35
5	24-Nov-21	42
6	30-Nov-21	48
7	08-Dec-21	56
8	24-Jan-22	103
