# Supplementary material for: Restoring South African subtropical succulent thicket using Portulacaria afra: root growth of cuttings differs depending on the harvest site during a drought
Source: PeerJ. 2024 Jun 28;12:e17471. doi: 10.7717/peerj.17471 (PMC11216190; doi:10.7717/peerj.17471)
Supplement: Supplemental Information 10 [file peerj-12-17471-s010.csv]

Column	Description
SamplingEvent	A number designation for each subsampling event. Numbers range from 2 to 8. Note that harvest event 1 (10 days after planting) was not conducted as a check on extra plants indicated very low rooting.
DaysSinceStart	The number of days since the harvesting of the parent plant material (13 October 2021).
Site	The unique number (1-10) for each site.
Individual	The code (1-5) for each parent plant from each site.
Rep	The cutting identity number (1-42) for each cutting from each parent plant.
RootedYN	"A binary indicating whether rooting was visible. Y=Yes N=No. "
MaxRootLen	The maximum length (in mm) of any visible roots.
RootMass	The dry root mass (in g) of roots. Note that root mass was only measured for SamplingEvents 4-8.
LeafMoisture	The % moisture measured across at least 10 leaves (between 10-30). (1-dry_mass/wet_mass)
Comments
