# Supplementary material for: Restoring South African subtropical succulent thicket using Portulacaria afra: root growth of cuttings differs depending on the harvest site during a drought
Source: PeerJ. 2024 Jun 28;12:e17471. doi: 10.7717/peerj.17471 (PMC11216190; doi:10.7717/peerj.17471)
Supplement: Supplemental Information 11 — An extrapolated rainfall dataset spanning 1981 until the present at a 0.05 arc-degrees resolution. [file peerj-12-17471-s011.csv]

id	lon	lat	date	chirps	Site
1	25.439069	-33.610825	1981/01/02	0	10
1	25.439069	-33.610825	1981/01/03	0	10
1	25.439069	-33.610825	1981/01/04	0	10
1	25.439069	-33.610825	1981/01/05	0	10
1	25.439069	-33.610825	1981/01/06	0	10
1	25.439069	-33.610825	1981/01/07	0	10
1	25.439069	-33.610825	1981/01/08	2.749065876	10
1	25.439069	-33.610825	1981/01/09	0	10
1	25.439069	-33.610825	1981/01/10	0	10
1	25.439069	-33.610825	1981/01/11	0	10
1	25.439069	-33.610825	1981/01/12	0	10
1	25.439069	-33.610825	1981/01/13	0	10
1	25.439069	-33.610825	1981/01/14	0	10
1	25.439069	-33.610825	1981/01/15	0	10
1	25.439069	-33.610825	1981/01/16	0	10
1	25.439069	-33.610825	1981/01/17	0	10
1	25.439069	-33.610825	1981/01/18	0	10
1	25.439069	-33.610825	1981/01/19	0	10
1	25.439069	-33.610825	1981/01/20	0	10
1	25.439069	-33.610825	1981/01/21	0	10
1	25.439069	-33.610825	1981/01/22	0	10
1	25.439069	-33.610825	1981/01/23	0	10
1	25.439069	-33.610825	1981/01/24	38.38017273	10
1	25.439069	-33.610825	1981/01/25	10.03451061	10
1	25.439069	-33.610825	1981/01/26	0	10
1	25.439069	-33.610825	1981/01/27	0	10
1	25.439069	-33.610825	1981/01/28	3.965749264	10
1	25.439069	-33.610825	1981/01/29	0	10
1	25.439069	-33.610825	1981/01/30	4.43848753	10
1	25.439069	-33.610825	1981/01/31	0	10
1	25.439069	-33.610825	1981/02/01	0	10
1	25.439069	-33.610825	1981/02/02	24.08585548	10
1	25.439069	-33.610825	1981/02/03	0	10
1	25.439069	-33.610825	1981/02/04	0	10
1	25.439069	-33.610825	1981/02/05	0	10
1	25.439069	-33.610825	1981/02/06	0	10
1	25.439069	-33.610825	1981/02/07	0	10
1	25.439069	-33.610825	1981/02/08	0	10
1	25.439069	-33.610825	1981/02/09	4.236730099	10
1	25.439069	-33.610825	1981/02/10	4.049815655	10
1	25.439069	-33.610825	1981/02/11	0	10
1	25.439069	-33.610825	1981/02/12	0	10
1	25.439069	-33.610825	1981/02/13	0	10
1	25.439069	-33.610825	1981/02/14	0	10
1	25.439069	-33.610825	1981/02/15	0	10
1	25.439069	-33.610825	1981/02/16	0	10
1	25.439069	-33.610825	1981/02/17	0	10
1	25.439069	-33.610825	1981/02/18	0	10
1	25.439069	-33.610825	1981/02/19	0	10
1	25.439069	-33.610825	1981/02/20	0	10
1	25.439069	-33.610825	1981/02/21	0	10
1	25.439069	-33.610825	1981/02/22	0	10
1	25.439069	-33.610825	1981/02/23	0	10
1	25.439069	-33.610825	1981/02/24	0	10
1	25.439069	-33.610825	1981/02/25	0	10
1	25.439069	-33.610825	1981/02/26	0	10
1	25.439069	-33.610825	1981/02/27	0	10
1	25.439069	-33.610825	1981/02/28	0	10
1	25.439069	-33.610825	1981/03/01	0	10
1	25.439069	-33.610825	1981/03/02	5.953178883	10
1	25.439069	-33.610825	1981/03/03	0	10
1	25.439069	-33.610825	1981/03/04	0	10
1	25.439069	-33.610825	1981/03/05	0	10
1	25.439069	-33.610825	1981/03/06	0	10
1	25.439069	-33.610825	1981/03/07	0	10
1	25.439069	-33.610825	1981/03/08	0	10
1	25.439069	-33.610825	1981/03/09	0	10
1	25.439069	-33.610825	1981/03/10	0	10
1	25.439069	-33.610825	1981/03/11	0	10
1	25.439069	-33.610825	1981/03/12	0	10
1	25.439069	-33.610825	1981/03/13	0	10
1	25.439069	-33.610825	1981/03/14	0	10
1	25.439069	-33.610825	1981/03/15	0	10
1	25.439069	-33.610825	1981/03/16	0	10
1	25.439069	-33.610825	1981/03/17	0	10
1	25.439069	-33.610825	1981/03/18	0	10
1	25.439069	-33.610825	1981/03/19	0	10
1	25.439069	-33.610825	1981/03/20	9.811069489	10
1	25.439069	-33.610825	1981/03/21	0	10
1	25.439069	-33.610825	1981/03/22	0	10
1	25.439069	-33.610825	1981/03/23	0	10
1	25.439069	-33.610825	1981/03/24	0	10
1	25.439069	-33.610825	1981/03/25	82.37904358	10
1	25.439069	-33.610825	1981/03/26	50.09175873	10
1	25.439069	-33.610825	1981/03/27	0	10
1	25.439069	-33.610825	1981/03/28	0	10
1	25.439069	-33.610825	1981/03/29	0	10
1	25.439069	-33.610825	1981/03/30	0	10
1	25.439069	-33.610825	1981/03/31	0	10
1	25.439069	-33.610825	1981/04/01	0	10
1	25.439069	-33.610825	1981/04/02	0	10
1	25.439069	-33.610825	1981/04/03	0	10
1	25.439069	-33.610825	1981/04/04	0	10
1	25.439069	-33.610825	1981/04/05	0	10
1	25.439069	-33.610825	1981/04/06	0	10
1	25.439069	-33.610825	1981/04/07	0	10
1	25.439069	-33.610825	1981/04/08	0	10
1	25.439069	-33.610825	1981/04/09	0	10
1	25.439069	-33.610825	1981/04/10	0	10
1	25.439069	-33.610825	1981/04/11	0	10
1	25.439069	-33.610825	1981/04/12	0	10
1	25.439069	-33.610825	1981/04/13	0	10
1	25.439069	-33.610825	1981/04/14	0	10
1	25.439069	-33.610825	1981/04/15	0	10
1	25.439069	-33.610825	1981/04/16	3.539348841	10
1	25.439069	-33.610825	1981/04/17	0	10
1	25.439069	-33.610825	1981/04/18	0	10
1	25.439069	-33.610825	1981/04/19	0	10
1	25.439069	-33.610825	1981/04/20	0	10
1	25.439069	-33.610825	1981/04/21	0	10
1	25.439069	-33.610825	1981/04/22	0	10
1	25.439069	-33.610825	1981/04/23	0	10
1	25.439069	-33.610825	1981/04/24	8.010437012	10
1	25.439069	-33.610825	1981/04/25	0	10
1	25.439069	-33.610825	1981/04/26	0	10
1	25.439069	-33.610825	1981/04/27	11.0596571	10
1	25.439069	-33.610825	1981/04/28	0	10
1	25.439069	-33.610825	1981/04/29	0	10
1	25.439069	-33.610825	1981/04/30	0	10
1	25.439069	-33.610825	1981/05/01	0	10
1	25.439069	-33.610825	1981/05/02	0	10
1	25.439069	-33.610825	1981/05/03	0	10
1	25.439069	-33.610825	1981/05/04	0	10
1	25.439069	-33.610825	1981/05/05	10.04308796	10
1	25.439069	-33.610825	1981/05/06	3.88939786	10
1	25.439069	-33.610825	1981/05/07	0	10
1	25.439069	-33.610825	1981/05/08	4.397671223	10
1	25.439069	-33.610825	1981/05/09	0	10
1	25.439069	-33.610825	1981/05/10	0	10
1	25.439069	-33.610825	1981/05/11	0	10
1	25.439069	-33.610825	1981/05/12	0	10
1	25.439069	-33.610825	1981/05/13	14.37477112	10
1	25.439069	-33.610825	1981/05/14	0	10
1	25.439069	-33.610825	1981/05/15	0	10
1	25.439069	-33.610825	1981/05/16	0	10
1	25.439069	-33.610825	1981/05/17	0	10
1	25.439069	-33.610825	1981/05/18	0	10
1	25.439069	-33.610825	1981/05/19	0	10
1	25.439069	-33.610825	1981/05/20	0	10
1	25.439069	-33.610825	1981/05/21	0	10
1	25.439069	-33.610825	1981/05/22	0	10
1	25.439069	-33.610825	1981/05/23	0	10
1	25.439069	-33.610825	1981/05/24	0	10
1	25.439069	-33.610825	1981/05/25	0	10
1	25.439069	-33.610825	1981/05/26	0	10
1	25.439069	-33.610825	1981/05/27	0	10
1	25.439069	-33.610825	1981/05/28	7.233611107	10
1	25.439069	-33.610825	1981/05/29	6.222461224	10
1	25.439069	-33.610825	1981/05/30	22.86754227	10
1	25.439069	-33.610825	1981/05/31	0	10
1	25.439069	-33.610825	1981/06/01	0	10
1	25.439069	-33.610825	1981/06/02	0	10
1	25.439069	-33.610825	1981/06/03	0	10
1	25.439069	-33.610825	1981/06/04	0	10
1	25.439069	-33.610825	1981/06/05	0	10
1	25.439069	-33.610825	1981/06/06	0	10
1	25.439069	-33.610825	1981/06/07	22.76559448	10
1	25.439069	-33.610825	1981/06/08	0	10
1	25.439069	-33.610825	1981/06/09	0	10
1	25.439069	-33.610825	1981/06/10	0	10
1	25.439069	-33.610825	1981/06/11	0	10
1	25.439069	-33.610825	1981/06/12	0	10
1	25.439069	-33.610825	1981/06/13	0	10
1	25.439069	-33.610825	1981/06/14	0	10
1	25.439069	-33.610825	1981/06/15	0	10
1	25.439069	-33.610825	1981/06/16	0	10
1	25.439069	-33.610825	1981/06/17	0	10
1	25.439069	-33.610825	1981/06/18	0	10
1	25.439069	-33.610825	1981/06/19	0	10
1	25.439069	-33.610825	1981/06/20	0	10
1	25.439069	-33.610825	1981/06/21	0	10
1	25.439069	-33.610825	1981/06/22	0	10
1	25.439069	-33.610825	1981/06/23	0	10
1	25.439069	-33.610825	1981/06/24	0	10
1	25.439069	-33.610825	1981/06/25	0	10
1	25.439069	-33.610825	1981/06/26	0	10
1	25.439069	-33.610825	1981/06/27	6.651041985	10
1	25.439069	-33.610825	1981/06/28	0	10
1	25.439069	-33.610825	1981/06/29	0	10
1	25.439069	-33.610825	1981/06/30	0	10
1	25.439069	-33.610825	1981/07/01	0	10
1	25.439069	-33.610825	1981/07/02	0	10
1	25.439069	-33.610825	1981/07/03	0	10
1	25.439069	-33.610825	1981/07/04	0	10
1	25.439069	-33.610825	1981/07/05	0	10
1	25.439069	-33.610825	1981/07/06	0	10
1	25.439069	-33.610825	1981/07/07	12.38563442	10
1	25.439069	-33.610825	1981/07/08	0	10
1	25.439069	-33.610825	1981/07/09	0	10
1	25.439069	-33.610825	1981/07/10	0	10
1	25.439069	-33.610825	1981/07/11	0	10
1	25.439069	-33.610825	1981/07/12	0	10
1	25.439069	-33.610825	1981/07/13	0	10
1	25.439069	-33.610825	1981/07/14	0	10
1	25.439069	-33.610825	1981/07/15	0	10
1	25.439069	-33.610825	1981/07/16	0	10
1	25.439069	-33.610825	1981/07/17	0	10
1	25.439069	-33.610825	1981/07/18	0	10
1	25.439069	-33.610825	1981/07/19	0	10
1	25.439069	-33.610825	1981/07/20	0	10
1	25.439069	-33.610825	1981/07/21	0	10
1	25.439069	-33.610825	1981/07/22	0	10
1	25.439069	-33.610825	1981/07/23	0	10
1	25.439069	-33.610825	1981/07/24	0	10
1	25.439069	-33.610825	1981/07/25	0	10
1	25.439069	-33.610825	1981/07/26	0	10
1	25.439069	-33.610825	1981/07/27	0	10
1	25.439069	-33.610825	1981/07/28	0	10
1	25.439069	-33.610825	1981/07/29	0	10
1	25.439069	-33.610825	1981/07/30	0	10
1	25.439069	-33.610825	1981/07/31	0	10
1	25.439069	-33.610825	1981/08/01	0	10
1	25.439069	-33.610825	1981/08/02	0	10
1	25.439069	-33.610825	1981/08/03	0	10
1	25.439069	-33.610825	1981/08/04	0	10
1	25.439069	-33.610825	1981/08/05	0	10
1	25.439069	-33.610825	1981/08/06	0	10
1	25.439069	-33.610825	1981/08/07	0	10
1	25.439069	-33.610825	1981/08/08	0	10
1	25.439069	-33.610825	1981/08/09	0	10
1	25.439069	-33.610825	1981/08/10	0	10
1	25.439069	-33.610825	1981/08/11	0	10
1	25.439069	-33.610825	1981/08/12	0	10
1	25.439069	-33.610825	1981/08/13	0	10
1	25.439069	-33.610825	1981/08/14	0	10
1	25.439069	-33.610825	1981/08/15	0	10
1	25.439069	-33.610825	1981/08/16	0	10
1	25.439069	-33.610825	1981/08/17	0	10
1	25.439069	-33.610825	1981/08/18	0	10
1	25.439069	-33.610825	1981/08/19	0	10
1	25.439069	-33.610825	1981/08/20	0	10
1	25.439069	-33.610825	1981/08/21	0	10
1	25.439069	-33.610825	1981/08/22	0	10
1	25.439069	-33.610825	1981/08/23	15.84817982	10
1	25.439069	-33.610825	1981/08/24	0	10
1	25.439069	-33.610825	1981/08/25	0	10
1	25.439069	-33.610825	1981/08/26	0	10
1	25.439069	-33.610825	1981/08/27	22.9624939	10
1	25.439069	-33.610825	1981/08/28	0	10
1	25.439069	-33.610825	1981/08/29	0	10
1	25.439069	-33.610825	1981/08/30	24.53226662	10
1	25.439069	-33.610825	1981/08/31	13.98193264	10
1	25.439069	-33.610825	1981/09/01	0	10
1	25.439069	-33.610825	1981/09/02	0	10
1	25.439069	-33.610825	1981/09/03	0	10
1	25.439069	-33.610825	1981/09/04	0	10
1	25.439069	-33.610825	1981/09/05	0	10
1	25.439069	-33.610825	1981/09/06	0	10
1	25.439069	-33.610825	1981/09/07	0	10
1	25.439069	-33.610825	1981/09/08	0	10
1	25.439069	-33.610825	1981/09/09	15.80929375	10
1	25.439069	-33.610825	1981/09/10	0	10
1	25.439069	-33.610825	1981/09/11	0	10
1	25.439069	-33.610825	1981/09/12	0	10
1	25.439069	-33.610825	1981/09/13	0	10
1	25.439069	-33.610825	1981/09/14	0	10
1	25.439069	-33.610825	1981/09/15	0	10
1	25.439069	-33.610825	1981/09/16	0	10
1	25.439069	-33.610825	1981/09/17	0	10
1	25.439069	-33.610825	1981/09/18	0	10
1	25.439069	-33.610825	1981/09/19	0	10
1	25.439069	-33.610825	1981/09/20	0	10
1	25.439069	-33.610825	1981/09/21	0	10
1	25.439069	-33.610825	1981/09/22	0	10
1	25.439069	-33.610825	1981/09/23	0	10
1	25.439069	-33.610825	1981/09/24	0	10
1	25.439069	-33.610825	1981/09/25	0	10
1	25.439069	-33.610825	1981/09/26	0	10
1	25.439069	-33.610825	1981/09/27	0	10
1	25.439069	-33.610825	1981/09/28	0	10
1	25.439069	-33.610825	1981/09/29	0	10
1	25.439069	-33.610825	1981/09/30	0	10
1	25.439069	-33.610825	1981/10/01	0	10
1	25.439069	-33.610825	1981/10/02	0	10
1	25.439069	-33.610825	1981/10/03	0	10
1	25.439069	-33.610825	1981/10/04	0	10
1	25.439069	-33.610825	1981/10/05	0	10
1	25.439069	-33.610825	1981/10/06	0	10
1	25.439069	-33.610825	1981/10/07	0	10
1	25.439069	-33.610825	1981/10/08	0	10
1	25.439069	-33.610825	1981/10/09	2.417254925	10
1	25.439069	-33.610825	1981/10/10	0	10
1	25.439069	-33.610825	1981/10/11	0	10
1	25.439069	-33.610825	1981/10/12	0	10
1	25.439069	-33.610825	1981/10/13	0	10
1	25.439069	-33.610825	1981/10/14	0	10
1	25.439069	-33.610825	1981/10/15	43.24601746	10
1	25.439069	-33.610825	1981/10/16	24.93805504	10
1	25.439069	-33.610825	1981/10/17	0	10
1	25.439069	-33.610825	1981/10/18	0	10
1	25.439069	-33.610825	1981/10/19	0	10
1	25.439069	-33.610825	1981/10/20	0	10
1	25.439069	-33.610825	1981/10/21	0	10
1	25.439069	-33.610825	1981/10/22	0	10
1	25.439069	-33.610825	1981/10/23	0	10
1	25.439069	-33.610825	1981/10/24	0	10
1	25.439069	-33.610825	1981/10/25	0	10
1	25.439069	-33.610825	1981/10/26	0	10
1	25.439069	-33.610825	1981/10/27	0	10
1	25.439069	-33.610825	1981/10/28	0	10
1	25.439069	-33.610825	1981/10/29	0	10
1	25.439069	-33.610825	1981/10/30	0	10
1	25.439069	-33.610825	1981/10/31	0	10
1	25.439069	-33.610825	1981/11/01	0	10
1	25.439069	-33.610825	1981/11/02	0	10
1	25.439069	-33.610825	1981/11/03	0	10
1	25.439069	-33.610825	1981/11/04	0	10
1	25.439069	-33.610825	1981/11/05	0	10
1	25.439069	-33.610825	1981/11/06	0	10
1	25.439069	-33.610825	1981/11/07	25.90643311	10
1	25.439069	-33.610825	1981/11/08	0	10
1	25.439069	-33.610825	1981/11/09	0	10
1	25.439069	-33.610825	1981/11/10	0	10
1	25.439069	-33.610825	1981/11/11	0	10
1	25.439069	-33.610825	1981/11/12	0	10
1	25.439069	-33.610825	1981/11/13	0	10
1	25.439069	-33.610825	1981/11/14	0	10
1	25.439069	-33.610825	1981/11/15	0	10
1	25.439069	-33.610825	1981/11/16	0	10
1	25.439069	-33.610825	1981/11/17	0	10
1	25.439069	-33.610825	1981/11/18	0	10
1	25.439069	-33.610825	1981/11/19	0	10
1	25.439069	-33.610825	1981/11/20	0	10
1	25.439069	-33.610825	1981/11/21	0	10
1	25.439069	-33.610825	1981/11/22	0	10
1	25.439069	-33.610825	1981/11/23	0	10
1	25.439069	-33.610825	1981/11/24	0	10
1	25.439069	-33.610825	1981/11/25	0	10
1	25.439069	-33.610825	1981/11/26	0	10
1	25.439069	-33.610825	1981/11/27	0	10
1	25.439069	-33.610825	1981/11/28	0	10
1	25.439069	-33.610825	1981/11/29	9.551813126	10
1	25.439069	-33.610825	1981/11/30	0	10
1	25.439069	-33.610825	1981/12/01	0	10
1	25.439069	-33.610825	1981/12/02	0	10
1	25.439069	-33.610825	1981/12/03	0	10
1	25.439069	-33.610825	1981/12/04	0	10
1	25.439069	-33.610825	1981/12/05	0	10
1	25.439069	-33.610825	1981/12/06	0	10
1	25.439069	-33.610825	1981/12/07	12.40052795	10
1	25.439069	-33.610825	1981/12/08	0	10
1	25.439069	-33.610825	1981/12/09	0	10
1	25.439069	-33.610825	1981/12/10	0	10
1	25.439069	-33.610825	1981/12/11	0	10
1	25.439069	-33.610825	1981/12/12	0	10
1	25.439069	-33.610825	1981/12/13	5.032158852	10
1	25.439069	-33.610825	1981/12/14	6.024414539	10
1	25.439069	-33.610825	1981/12/15	0	10
1	25.439069	-33.610825	1981/12/16	0	10
1	25.439069	-33.610825	1981/12/17	0	10
1	25.439069	-33.610825	1981/12/18	0	10
1	25.439069	-33.610825	1981/12/19	0	10
1	25.439069	-33.610825	1981/12/20	0	10
1	25.439069	-33.610825	1981/12/21	0	10
1	25.439069	-33.610825	1981/12/22	0	10
1	25.439069	-33.610825	1981/12/23	6.071390629	10
1	25.439069	-33.610825	1981/12/24	5.912377357	10
1	25.439069	-33.610825	1981/12/25	0	10
1	25.439069	-33.610825	1981/12/26	0	10
1	25.439069	-33.610825	1981/12/27	0	10
1	25.439069	-33.610825	1981/12/28	0	10
1	25.439069	-33.610825	1981/12/29	0	10
1	25.439069	-33.610825	1981/12/30	0	10
1	25.439069	-33.610825	1981/12/31	0	10
1	25.439069	-33.610825	1982/01/01	0	10
1	25.439069	-33.610825	1982/01/02	0	10
1	25.439069	-33.610825	1982/01/03	0	10
1	25.439069	-33.610825	1982/01/04	0	10
1	25.439069	-33.610825	1982/01/05	0	10
1	25.439069	-33.610825	1982/01/06	0	10
1	25.439069	-33.610825	1982/01/07	0	10
1	25.439069	-33.610825	1982/01/08	0	10
1	25.439069	-33.610825	1982/01/09	0	10
1	25.439069	-33.610825	1982/01/10	0	10
1	25.439069	-33.610825	1982/01/11	14.18727779	10
1	25.439069	-33.610825	1982/01/12	0	10
1	25.439069	-33.610825	1982/01/13	0	10
1	25.439069	-33.610825	1982/01/14	0	10
1	25.439069	-33.610825	1982/01/15	8.49002552	10
1	25.439069	-33.610825	1982/01/16	0	10
1	25.439069	-33.610825	1982/01/17	0	10
1	25.439069	-33.610825	1982/01/18	0	10
1	25.439069	-33.610825	1982/01/19	0	10
1	25.439069	-33.610825	1982/01/20	0	10
1	25.439069	-33.610825	1982/01/21	0	10
1	25.439069	-33.610825	1982/01/22	0	10
1	25.439069	-33.610825	1982/01/23	0	10
1	25.439069	-33.610825	1982/01/24	0	10
1	25.439069	-33.610825	1982/01/25	0	10
1	25.439069	-33.610825	1982/01/26	0	10
1	25.439069	-33.610825	1982/01/27	0	10
1	25.439069	-33.610825	1982/01/28	0	10
1	25.439069	-33.610825	1982/01/29	0	10
1	25.439069	-33.610825	1982/01/30	0	10
1	25.439069	-33.610825	1982/01/31	0	10
1	25.439069	-33.610825	1982/02/01	0	10
1	25.439069	-33.610825	1982/02/02	0	10
1	25.439069	-33.610825	1982/02/03	5.022972107	10
1	25.439069	-33.610825	1982/02/04	0	10
1	25.439069	-33.610825	1982/02/05	0	10
1	25.439069	-33.610825	1982/02/06	0	10
1	25.439069	-33.610825	1982/02/07	0	10
1	25.439069	-33.610825	1982/02/08	0	10
1	25.439069	-33.610825	1982/02/09	0	10
1	25.439069	-33.610825	1982/02/10	0	10
1	25.439069	-33.610825	1982/02/11	0	10
1	25.439069	-33.610825	1982/02/12	0	10
1	25.439069	-33.610825	1982/02/13	0	10
1	25.439069	-33.610825	1982/02/14	0	10
1	25.439069	-33.610825	1982/02/15	0	10
1	25.439069	-33.610825	1982/02/16	0	10
1	25.439069	-33.610825	1982/02/17	0	10
1	25.439069	-33.610825	1982/02/18	19.70648766	10
1	25.439069	-33.610825	1982/02/19	0	10
1	25.439069	-33.610825	1982/02/20	0	10
1	25.439069	-33.610825	1982/02/21	0	10
1	25.439069	-33.610825	1982/02/22	0	10
1	25.439069	-33.610825	1982/02/23	0	10
1	25.439069	-33.610825	1982/02/24	0	10
1	25.439069	-33.610825	1982/02/25	0	10
1	25.439069	-33.610825	1982/02/26	0	10
1	25.439069	-33.610825	1982/02/27	0	10
1	25.439069	-33.610825	1982/02/28	0	10
1	25.439069	-33.610825	1982/03/01	0	10
1	25.439069	-33.610825	1982/03/02	0	10
1	25.439069	-33.610825	1982/03/03	7.768140316	10
1	25.439069	-33.610825	1982/03/04	0	10
1	25.439069	-33.610825	1982/03/05	0	10
1	25.439069	-33.610825	1982/03/06	0	10
1	25.439069	-33.610825	1982/03/07	0	10
1	25.439069	-33.610825	1982/03/08	0	10
1	25.439069	-33.610825	1982/03/09	0	10
1	25.439069	-33.610825	1982/03/10	0	10
1	25.439069	-33.610825	1982/03/11	0	10
1	25.439069	-33.610825	1982/03/12	0	10
1	25.439069	-33.610825	1982/03/13	0	10
1	25.439069	-33.610825	1982/03/14	6.761744976	10
1	25.439069	-33.610825	1982/03/15	0	10
1	25.439069	-33.610825	1982/03/16	0	10
1	25.439069	-33.610825	1982/03/17	0	10
1	25.439069	-33.610825	1982/03/18	0	10
1	25.439069	-33.610825	1982/03/19	0	10
1	25.439069	-33.610825	1982/03/20	0	10
1	25.439069	-33.610825	1982/03/21	8.066947937	10
1	25.439069	-33.610825	1982/03/22	0	10
1	25.439069	-33.610825	1982/03/23	0	10
1	25.439069	-33.610825	1982/03/24	0	10
1	25.439069	-33.610825	1982/03/25	0	10
1	25.439069	-33.610825	1982/03/26	0	10
1	25.439069	-33.610825	1982/03/27	0	10
1	25.439069	-33.610825	1982/03/28	0	10
1	25.439069	-33.610825	1982/03/29	0	10
1	25.439069	-33.610825	1982/03/30	9.171004295	10
1	25.439069	-33.610825	1982/03/31	0	10
1	25.439069	-33.610825	1982/04/01	0	10
1	25.439069	-33.610825	1982/04/02	0	10
1	25.439069	-33.610825	1982/04/03	0	10
1	25.439069	-33.610825	1982/04/04	0	10
1	25.439069	-33.610825	1982/04/05	0	10
1	25.439069	-33.610825	1982/04/06	0	10
1	25.439069	-33.610825	1982/04/07	0	10
1	25.439069	-33.610825	1982/04/08	11.53267097	10
1	25.439069	-33.610825	1982/04/09	41.79465103	10
1	25.439069	-33.610825	1982/04/10	0	10
1	25.439069	-33.610825	1982/04/11	0	10
1	25.439069	-33.610825	1982/04/12	0	10
1	25.439069	-33.610825	1982/04/13	0	10
1	25.439069	-33.610825	1982/04/14	0	10
1	25.439069	-33.610825	1982/04/15	0	10
1	25.439069	-33.610825	1982/04/16	0	10
1	25.439069	-33.610825	1982/04/17	2.633877039	10
1	25.439069	-33.610825	1982/04/18	5.986751556	10
1	25.439069	-33.610825	1982/04/19	3.543627977	10
1	25.439069	-33.610825	1982/04/20	0	10
1	25.439069	-33.610825	1982/04/21	0	10
1	25.439069	-33.610825	1982/04/22	0	10
1	25.439069	-33.610825	1982/04/23	0	10
1	25.439069	-33.610825	1982/04/24	0	10
1	25.439069	-33.610825	1982/04/25	0	10
1	25.439069	-33.610825	1982/04/26	0	10
1	25.439069	-33.610825	1982/04/27	0	10
1	25.439069	-33.610825	1982/04/28	0	10
1	25.439069	-33.610825	1982/04/29	0	10
1	25.439069	-33.610825	1982/04/30	0	10
1	25.439069	-33.610825	1982/05/01	0	10
1	25.439069	-33.610825	1982/05/02	0	10
1	25.439069	-33.610825	1982/05/03	7.13806963	10
1	25.439069	-33.610825	1982/05/04	0	10
1	25.439069	-33.610825	1982/05/05	0	10
1	25.439069	-33.610825	1982/05/06	0	10
1	25.439069	-33.610825	1982/05/07	0	10
1	25.439069	-33.610825	1982/05/08	0	10
1	25.439069	-33.610825	1982/05/09	0	10
1	25.439069	-33.610825	1982/05/10	0	10
1	25.439069	-33.610825	1982/05/11	0	10
1	25.439069	-33.610825	1982/05/12	0	10
1	25.439069	-33.610825	1982/05/13	0	10
1	25.439069	-33.610825	1982/05/14	0	10
1	25.439069	-33.610825	1982/05/15	0	10
1	25.439069	-33.610825	1982/05/16	6.8497715	10
1	25.439069	-33.610825	1982/05/17	0	10
1	25.439069	-33.610825	1982/05/18	0	10
1	25.439069	-33.610825	1982/05/19	0	10
1	25.439069	-33.610825	1982/05/20	0	10
1	25.439069	-33.610825	1982/05/21	0	10
1	25.439069	-33.610825	1982/05/22	0	10
1	25.439069	-33.610825	1982/05/23	0	10
1	25.439069	-33.610825	1982/05/24	0	10
1	25.439069	-33.610825	1982/05/25	0	10
1	25.439069	-33.610825	1982/05/26	0	10
1	25.439069	-33.610825	1982/05/27	0	10
1	25.439069	-33.610825	1982/05/28	0	10
1	25.439069	-33.610825	1982/05/29	0	10
1	25.439069	-33.610825	1982/05/30	0	10
1	25.439069	-33.610825	1982/05/31	0	10
1	25.439069	-33.610825	1982/06/01	0	10
1	25.439069	-33.610825	1982/06/02	0	10
1	25.439069	-33.610825	1982/06/03	0	10
1	25.439069	-33.610825	1982/06/04	0	10
1	25.439069	-33.610825	1982/06/05	0	10
1	25.439069	-33.610825	1982/06/06	32.54730225	10
1	25.439069	-33.610825	1982/06/07	0	10
1	25.439069	-33.610825	1982/06/08	0	10
1	25.439069	-33.610825	1982/06/09	0	10
1	25.439069	-33.610825	1982/06/10	0	10
1	25.439069	-33.610825	1982/06/11	0	10
1	25.439069	-33.610825	1982/06/12	0	10
1	25.439069	-33.610825	1982/06/13	0	10
1	25.439069	-33.610825	1982/06/14	0	10
1	25.439069	-33.610825	1982/06/15	0	10
1	25.439069	-33.610825	1982/06/16	0	10
1	25.439069	-33.610825	1982/06/17	0	10
1	25.439069	-33.610825	1982/06/18	0	10
1	25.439069	-33.610825	1982/06/19	0	10
1	25.439069	-33.610825	1982/06/20	0	10
1	25.439069	-33.610825	1982/06/21	0	10
1	25.439069	-33.610825	1982/06/22	0	10
1	25.439069	-33.610825	1982/06/23	0	10
1	25.439069	-33.610825	1982/06/24	0	10
1	25.439069	-33.610825	1982/06/25	0	10
1	25.439069	-33.610825	1982/06/26	0	10
1	25.439069	-33.610825	1982/06/27	0	10
1	25.439069	-33.610825	1982/06/28	0	10
1	25.439069	-33.610825	1982/06/29	0	10
1	25.439069	-33.610825	1982/06/30	0	10
1	25.439069	-33.610825	1982/07/01	10.14535427	10
1	25.439069	-33.610825	1982/07/02	6.359048843	10
1	25.439069	-33.610825	1982/07/03	0	10
1	25.439069	-33.610825	1982/07/04	0	10
1	25.439069	-33.610825	1982/07/05	0	10
1	25.439069	-33.610825	1982/07/06	0	10
1	25.439069	-33.610825	1982/07/07	0	10
1	25.439069	-33.610825	1982/07/08	0	10
1	25.439069	-33.610825	1982/07/09	0	10
1	25.439069	-33.610825	1982/07/10	0	10
1	25.439069	-33.610825	1982/07/11	0	10
1	25.439069	-33.610825	1982/07/12	0	10
1	25.439069	-33.610825	1982/07/13	0	10
1	25.439069	-33.610825	1982/07/14	0	10
1	25.439069	-33.610825	1982/07/15	0	10
1	25.439069	-33.610825	1982/07/16	0	10
1	25.439069	-33.610825	1982/07/17	0	10
1	25.439069	-33.610825	1982/07/18	0	10
1	25.439069	-33.610825	1982/07/19	0	10
1	25.439069	-33.610825	1982/07/20	0	10
1	25.439069	-33.610825	1982/07/21	0	10
1	25.439069	-33.610825	1982/07/22	0	10
1	25.439069	-33.610825	1982/07/23	0	10
1	25.439069	-33.610825	1982/07/24	0	10
1	25.439069	-33.610825	1982/07/25	0	10
1	25.439069	-33.610825	1982/07/26	0	10
1	25.439069	-33.610825	1982/07/27	0	10
1	25.439069	-33.610825	1982/07/28	0	10
1	25.439069	-33.610825	1982/07/29	0	10
1	25.439069	-33.610825	1982/07/30	0	10
1	25.439069	-33.610825	1982/07/31	0	10
1	25.439069	-33.610825	1982/08/01	0	10
1	25.439069	-33.610825	1982/08/02	0	10
1	25.439069	-33.610825	1982/08/03	0	10
1	25.439069	-33.610825	1982/08/04	0	10
1	25.439069	-33.610825	1982/08/05	0	10
1	25.439069	-33.610825	1982/08/06	0	10
1	25.439069	-33.610825	1982/08/07	0	10
1	25.439069	-33.610825	1982/08/08	7.703296185	10
1	25.439069	-33.610825	1982/08/09	0	10
1	25.439069	-33.610825	1982/08/10	0	10
1	25.439069	-33.610825	1982/08/11	0	10
1	25.439069	-33.610825	1982/08/12	0	10
1	25.439069	-33.610825	1982/08/13	0	10
1	25.439069	-33.610825	1982/08/14	0	10
1	25.439069	-33.610825	1982/08/15	0	10
1	25.439069	-33.610825	1982/08/16	0	10
1	25.439069	-33.610825	1982/08/17	0	10
1	25.439069	-33.610825	1982/08/18	0	10
1	25.439069	-33.610825	1982/08/19	0	10
1	25.439069	-33.610825	1982/08/20	0	10
1	25.439069	-33.610825	1982/08/21	4.308692455	10
1	25.439069	-33.610825	1982/08/22	0	10
1	25.439069	-33.610825	1982/08/23	0	10
1	25.439069	-33.610825	1982/08/24	0	10
1	25.439069	-33.610825	1982/08/25	0	10
1	25.439069	-33.610825	1982/08/26	0	10
1	25.439069	-33.610825	1982/08/27	0	10
1	25.439069	-33.610825	1982/08/28	0	10
1	25.439069	-33.610825	1982/08/29	0	10
1	25.439069	-33.610825	1982/08/30	0	10
1	25.439069	-33.610825	1982/08/31	2.342496157	10
1	25.439069	-33.610825	1982/09/01	8.520231247	10
1	25.439069	-33.610825	1982/09/02	0	10
1	25.439069	-33.610825	1982/09/03	0	10
1	25.439069	-33.610825	1982/09/04	0	10
1	25.439069	-33.610825	1982/09/05	0	10
1	25.439069	-33.610825	1982/09/06	0	10
1	25.439069	-33.610825	1982/09/07	0	10
1	25.439069	-33.610825	1982/09/08	0	10
1	25.439069	-33.610825	1982/09/09	0	10
1	25.439069	-33.610825	1982/09/10	0	10
1	25.439069	-33.610825	1982/09/11	0	10
1	25.439069	-33.610825	1982/09/12	0	10
1	25.439069	-33.610825	1982/09/13	0	10
1	25.439069	-33.610825	1982/09/14	0	10
1	25.439069	-33.610825	1982/09/15	18.42570686	10
1	25.439069	-33.610825	1982/09/16	0	10
1	25.439069	-33.610825	1982/09/17	0	10
1	25.439069	-33.610825	1982/09/18	0	10
1	25.439069	-33.610825	1982/09/19	0	10
1	25.439069	-33.610825	1982/09/20	0	10
1	25.439069	-33.610825	1982/09/21	0	10
1	25.439069	-33.610825	1982/09/22	0	10
1	25.439069	-33.610825	1982/09/23	0	10
1	25.439069	-33.610825	1982/09/24	0	10
1	25.439069	-33.610825	1982/09/25	0	10
1	25.439069	-33.610825	1982/09/26	0	10
1	25.439069	-33.610825	1982/09/27	0	10
1	25.439069	-33.610825	1982/09/28	0	10
1	25.439069	-33.610825	1982/09/29	0	10
1	25.439069	-33.610825	1982/09/30	0	10
1	25.439069	-33.610825	1982/10/01	0	10
1	25.439069	-33.610825	1982/10/02	0	10
1	25.439069	-33.610825	1982/10/03	0	10
1	25.439069	-33.610825	1982/10/04	0	10
1	25.439069	-33.610825	1982/10/05	15.24304867	10
1	25.439069	-33.610825	1982/10/06	0	10
1	25.439069	-33.610825	1982/10/07	0	10
1	25.439069	-33.610825	1982/10/08	0	10
1	25.439069	-33.610825	1982/10/09	0	10
1	25.439069	-33.610825	1982/10/10	0	10
1	25.439069	-33.610825	1982/10/11	0	10
1	25.439069	-33.610825	1982/10/12	25.2136631	10
1	25.439069	-33.610825	1982/10/13	0	10
1	25.439069	-33.610825	1982/10/14	0	10
1	25.439069	-33.610825	1982/10/15	0	10
1	25.439069	-33.610825	1982/10/16	0	10
1	25.439069	-33.610825	1982/10/17	0	10
1	25.439069	-33.610825	1982/10/18	0	10
1	25.439069	-33.610825	1982/10/19	0	10
1	25.439069	-33.610825	1982/10/20	0	10
1	25.439069	-33.610825	1982/10/21	0	10
1	25.439069	-33.610825	1982/10/22	0	10
1	25.439069	-33.610825	1982/10/23	0	10
1	25.439069	-33.610825	1982/10/24	0	10
1	25.439069	-33.610825	1982/10/25	0	10
1	25.439069	-33.610825	1982/10/26	0	10
1	25.439069	-33.610825	1982/10/27	0	10
1	25.439069	-33.610825	1982/10/28	0	10
1	25.439069	-33.610825	1982/10/29	0	10
1	25.439069	-33.610825	1982/10/30	0	10
1	25.439069	-33.610825	1982/10/31	0	10
1	25.439069	-33.610825	1982/11/01	0	10
1	25.439069	-33.610825	1982/11/02	0	10
1	25.439069	-33.610825	1982/11/03	0	10
1	25.439069	-33.610825	1982/11/04	0	10
1	25.439069	-33.610825	1982/11/05	0	10
1	25.439069	-33.610825	1982/11/06	0	10
1	25.439069	-33.610825	1982/11/07	0	10
1	25.439069	-33.610825	1982/11/08	0	10
1	25.439069	-33.610825	1982/11/09	0	10
1	25.439069	-33.610825	1982/11/10	0	10
1	25.439069	-33.610825	1982/11/11	0	10
1	25.439069	-33.610825	1982/11/12	0	10
1	25.439069	-33.610825	1982/11/13	0	10
1	25.439069	-33.610825	1982/11/14	0	10
1	25.439069	-33.610825	1982/11/15	17.47499847	10
1	25.439069	-33.610825	1982/11/16	0	10
1	25.439069	-33.610825	1982/11/17	0	10
1	25.439069	-33.610825	1982/11/18	0	10
1	25.439069	-33.610825	1982/11/19	0	10
1	25.439069	-33.610825	1982/11/20	5.559165001	10
1	25.439069	-33.610825	1982/11/21	5.220059395	10
1	25.439069	-33.610825	1982/11/22	0	10
1	25.439069	-33.610825	1982/11/23	0	10
1	25.439069	-33.610825	1982/11/24	0	10
1	25.439069	-33.610825	1982/11/25	0	10
1	25.439069	-33.610825	1982/11/26	0	10
1	25.439069	-33.610825	1982/11/27	0	10
1	25.439069	-33.610825	1982/11/28	0	10
1	25.439069	-33.610825	1982/11/29	0	10
1	25.439069	-33.610825	1982/11/30	0	10
1	25.439069	-33.610825	1982/12/01	0	10
1	25.439069	-33.610825	1982/12/02	1.950330496	10
1	25.439069	-33.610825	1982/12/03	0	10
1	25.439069	-33.610825	1982/12/04	0	10
1	25.439069	-33.610825	1982/12/05	3.900660992	10
1	25.439069	-33.610825	1982/12/06	0	10
1	25.439069	-33.610825	1982/12/07	0	10
1	25.439069	-33.610825	1982/12/08	0	10
1	25.439069	-33.610825	1982/12/09	0	10
1	25.439069	-33.610825	1982/12/10	5.245969296	10
1	25.439069	-33.610825	1982/12/11	0	10
1	25.439069	-33.610825	1982/12/12	0	10
1	25.439069	-33.610825	1982/12/13	0	10
1	25.439069	-33.610825	1982/12/14	0	10
1	25.439069	-33.610825	1982/12/15	0	10
1	25.439069	-33.610825	1982/12/16	0	10
1	25.439069	-33.610825	1982/12/17	0	10
1	25.439069	-33.610825	1982/12/18	0	10
1	25.439069	-33.610825	1982/12/19	0	10
1	25.439069	-33.610825	1982/12/20	0	10
1	25.439069	-33.610825	1982/12/21	0	10
1	25.439069	-33.610825	1982/12/22	0	10
1	25.439069	-33.610825	1982/12/23	0	10
1	25.439069	-33.610825	1982/12/24	8.029586792	10
1	25.439069	-33.610825	1982/12/25	2.007396698	10
1	25.439069	-33.610825	1982/12/26	0	10
1	25.439069	-33.610825	1982/12/27	0	10
1	25.439069	-33.610825	1982/12/28	0	10
1	25.439069	-33.610825	1982/12/29	0	10
1	25.439069	-33.610825	1982/12/30	0	10
1	25.439069	-33.610825	1982/12/31	0	10
1	25.439069	-33.610825	1983/01/01	0	10
1	25.439069	-33.610825	1983/01/02	0	10
1	25.439069	-33.610825	1983/01/03	0	10
1	25.439069	-33.610825	1983/01/04	0	10
1	25.439069	-33.610825	1983/01/05	0	10
1	25.439069	-33.610825	1983/01/06	0	10
1	25.439069	-33.610825	1983/01/07	0	10
1	25.439069	-33.610825	1983/01/08	0	10
1	25.439069	-33.610825	1983/01/09	0	10
1	25.439069	-33.610825	1983/01/10	0	10
1	25.439069	-33.610825	1983/01/11	0	10
1	25.439069	-33.610825	1983/01/12	0	10
1	25.439069	-33.610825	1983/01/13	0	10
1	25.439069	-33.610825	1983/01/14	0	10
1	25.439069	-33.610825	1983/01/15	0	10
1	25.439069	-33.610825	1983/01/16	0	10
1	25.439069	-33.610825	1983/01/17	0	10
1	25.439069	-33.610825	1983/01/18	17.92881012	10
1	25.439069	-33.610825	1983/01/19	0	10
1	25.439069	-33.610825	1983/01/20	0	10
1	25.439069	-33.610825	1983/01/21	0	10
1	25.439069	-33.610825	1983/01/22	0	10
1	25.439069	-33.610825	1983/01/23	0	10
1	25.439069	-33.610825	1983/01/24	0	10
1	25.439069	-33.610825	1983/01/25	0	10
1	25.439069	-33.610825	1983/01/26	0	10
1	25.439069	-33.610825	1983/01/27	0	10
1	25.439069	-33.610825	1983/01/28	0	10
1	25.439069	-33.610825	1983/01/29	0	10
1	25.439069	-33.610825	1983/01/30	0	10
1	25.439069	-33.610825	1983/01/31	0	10
1	25.439069	-33.610825	1983/02/01	23.11787033	10
1	25.439069	-33.610825	1983/02/02	0	10
1	25.439069	-33.610825	1983/02/03	0	10
1	25.439069	-33.610825	1983/02/04	0	10
1	25.439069	-33.610825	1983/02/05	0	10
1	25.439069	-33.610825	1983/02/06	0	10
1	25.439069	-33.610825	1983/02/07	0	10
1	25.439069	-33.610825	1983/02/08	0	10
1	25.439069	-33.610825	1983/02/09	0	10
1	25.439069	-33.610825	1983/02/10	0	10
1	25.439069	-33.610825	1983/02/11	3.90739727	10
1	25.439069	-33.610825	1983/02/12	0	10
1	25.439069	-33.610825	1983/02/13	0	10
1	25.439069	-33.610825	1983/02/14	0	10
1	25.439069	-33.610825	1983/02/15	0	10
1	25.439069	-33.610825	1983/02/16	0	10
1	25.439069	-33.610825	1983/02/17	0	10
1	25.439069	-33.610825	1983/02/18	0	10
1	25.439069	-33.610825	1983/02/19	0	10
1	25.439069	-33.610825	1983/02/20	0	10
1	25.439069	-33.610825	1983/02/21	0	10
1	25.439069	-33.610825	1983/02/22	0	10
1	25.439069	-33.610825	1983/02/23	0	10
1	25.439069	-33.610825	1983/02/24	0	10
1	25.439069	-33.610825	1983/02/25	0	10
1	25.439069	-33.610825	1983/02/26	0	10
1	25.439069	-33.610825	1983/02/27	0	10
1	25.439069	-33.610825	1983/02/28	0	10
1	25.439069	-33.610825	1983/03/01	0	10
1	25.439069	-33.610825	1983/03/02	0	10
1	25.439069	-33.610825	1983/03/03	0	10
1	25.439069	-33.610825	1983/03/04	0	10
1	25.439069	-33.610825	1983/03/05	0	10
1	25.439069	-33.610825	1983/03/06	0	10
1	25.439069	-33.610825	1983/03/07	0	10
1	25.439069	-33.610825	1983/03/08	0	10
1	25.439069	-33.610825	1983/03/09	0	10
1	25.439069	-33.610825	1983/03/10	0	10
1	25.439069	-33.610825	1983/03/11	0	10
1	25.439069	-33.610825	1983/03/12	0	10
1	25.439069	-33.610825	1983/03/13	0	10
1	25.439069	-33.610825	1983/03/14	0	10
1	25.439069	-33.610825	1983/03/15	0	10
1	25.439069	-33.610825	1983/03/16	0	10
1	25.439069	-33.610825	1983/03/17	0	10
1	25.439069	-33.610825	1983/03/18	21.52742004	10
1	25.439069	-33.610825	1983/03/19	0	10
1	25.439069	-33.610825	1983/03/20	0	10
1	25.439069	-33.610825	1983/03/21	0	10
1	25.439069	-33.610825	1983/03/22	0	10
1	25.439069	-33.610825	1983/03/23	0	10
1	25.439069	-33.610825	1983/03/24	0	10
1	25.439069	-33.610825	1983/03/25	0	10
1	25.439069	-33.610825	1983/03/26	0	10
1	25.439069	-33.610825	1983/03/27	0	10
1	25.439069	-33.610825	1983/03/28	0	10
1	25.439069	-33.610825	1983/03/29	0	10
1	25.439069	-33.610825	1983/03/30	0	10
1	25.439069	-33.610825	1983/03/31	0	10
1	25.439069	-33.610825	1983/04/01	0	10
1	25.439069	-33.610825	1983/04/02	0	10
1	25.439069	-33.610825	1983/04/03	0	10
1	25.439069	-33.610825	1983/04/04	0	10
1	25.439069	-33.610825	1983/04/05	3.162632227	10
1	25.439069	-33.610825	1983/04/06	0	10
1	25.439069	-33.610825	1983/04/07	0	10
1	25.439069	-33.610825	1983/04/08	0	10
1	25.439069	-33.610825	1983/04/09	0	10
1	25.439069	-33.610825	1983/04/10	0	10
1	25.439069	-33.610825	1983/04/11	0	10
1	25.439069	-33.610825	1983/04/12	0	10
1	25.439069	-33.610825	1983/04/13	0	10
1	25.439069	-33.610825	1983/04/14	0	10
1	25.439069	-33.610825	1983/04/15	0	10
1	25.439069	-33.610825	1983/04/16	4.976061821	10
1	25.439069	-33.610825	1983/04/17	0	10
1	25.439069	-33.610825	1983/04/18	0	10
1	25.439069	-33.610825	1983/04/19	0	10
1	25.439069	-33.610825	1983/04/20	0	10
1	25.439069	-33.610825	1983/04/21	0	10
1	25.439069	-33.610825	1983/04/22	4.896584511	10
1	25.439069	-33.610825	1983/04/23	0	10
1	25.439069	-33.610825	1983/04/24	0	10
1	25.439069	-33.610825	1983/04/25	0	10
1	25.439069	-33.610825	1983/04/26	0	10
1	25.439069	-33.610825	1983/04/27	0	10
1	25.439069	-33.610825	1983/04/28	2.035534382	10
1	25.439069	-33.610825	1983/04/29	0	10
1	25.439069	-33.610825	1983/04/30	0	10
1	25.439069	-33.610825	1983/05/01	0	10
1	25.439069	-33.610825	1983/05/02	6.179359436	10
1	25.439069	-33.610825	1983/05/03	0	10
1	25.439069	-33.610825	1983/05/04	0	10
1	25.439069	-33.610825	1983/05/05	0	10
1	25.439069	-33.610825	1983/05/06	0	10
1	25.439069	-33.610825	1983/05/07	5.991604805	10
1	25.439069	-33.610825	1983/05/08	0	10
1	25.439069	-33.610825	1983/05/09	0	10
1	25.439069	-33.610825	1983/05/10	0	10
1	25.439069	-33.610825	1983/05/11	0	10
1	25.439069	-33.610825	1983/05/12	0	10
1	25.439069	-33.610825	1983/05/13	0	10
1	25.439069	-33.610825	1983/05/14	0	10
1	25.439069	-33.610825	1983/05/15	0	10
1	25.439069	-33.610825	1983/05/16	2.007853746	10
1	25.439069	-33.610825	1983/05/17	0	10
1	25.439069	-33.610825	1983/05/18	0	10
1	25.439069	-33.610825	1983/05/19	0	10
1	25.439069	-33.610825	1983/05/20	0	10
1	25.439069	-33.610825	1983/05/21	0	10
1	25.439069	-33.610825	1983/05/22	0	10
1	25.439069	-33.610825	1983/05/23	0	10
1	25.439069	-33.610825	1983/05/24	0	10
1	25.439069	-33.610825	1983/05/25	0	10
1	25.439069	-33.610825	1983/05/26	0	10
1	25.439069	-33.610825	1983/05/27	0	10
1	25.439069	-33.610825	1983/05/28	3.347093821	10
1	25.439069	-33.610825	1983/05/29	0	10
1	25.439069	-33.610825	1983/05/30	0	10
1	25.439069	-33.610825	1983/05/31	0	10
1	25.439069	-33.610825	1983/06/01	0	10
1	25.439069	-33.610825	1983/06/02	0	10
1	25.439069	-33.610825	1983/06/03	2.192594051	10
1	25.439069	-33.610825	1983/06/04	0	10
1	25.439069	-33.610825	1983/06/05	0	10
1	25.439069	-33.610825	1983/06/06	0	10
1	25.439069	-33.610825	1983/06/07	0	10
1	25.439069	-33.610825	1983/06/08	0	10
1	25.439069	-33.610825	1983/06/09	0	10
1	25.439069	-33.610825	1983/06/10	0	10
1	25.439069	-33.610825	1983/06/11	0	10
1	25.439069	-33.610825	1983/06/12	0	10
1	25.439069	-33.610825	1983/06/13	0	10
1	25.439069	-33.610825	1983/06/14	4.426707745	10
1	25.439069	-33.610825	1983/06/15	0	10
1	25.439069	-33.610825	1983/06/16	0	10
1	25.439069	-33.610825	1983/06/17	13.04616165	10
1	25.439069	-33.610825	1983/06/18	0	10
1	25.439069	-33.610825	1983/06/19	0	10
1	25.439069	-33.610825	1983/06/20	0	10
1	25.439069	-33.610825	1983/06/21	0	10
1	25.439069	-33.610825	1983/06/22	0	10
1	25.439069	-33.610825	1983/06/23	0	10
1	25.439069	-33.610825	1983/06/24	0	10
1	25.439069	-33.610825	1983/06/25	0	10
1	25.439069	-33.610825	1983/06/26	0	10
1	25.439069	-33.610825	1983/06/27	0	10
1	25.439069	-33.610825	1983/06/28	0	10
1	25.439069	-33.610825	1983/06/29	0	10
1	25.439069	-33.610825	1983/06/30	0	10
1	25.439069	-33.610825	1983/07/01	0	10
1	25.439069	-33.610825	1983/07/02	0	10
1	25.439069	-33.610825	1983/07/03	0	10
1	25.439069	-33.610825	1983/07/04	0	10
1	25.439069	-33.610825	1983/07/05	11.24902439	10
1	25.439069	-33.610825	1983/07/06	0	10
1	25.439069	-33.610825	1983/07/07	0	10
1	25.439069	-33.610825	1983/07/08	0	10
1	25.439069	-33.610825	1983/07/09	0	10
1	25.439069	-33.610825	1983/07/10	0	10
1	25.439069	-33.610825	1983/07/11	0	10
1	25.439069	-33.610825	1983/07/12	0	10
1	25.439069	-33.610825	1983/07/13	0	10
1	25.439069	-33.610825	1983/07/14	0	10
1	25.439069	-33.610825	1983/07/15	0	10
1	25.439069	-33.610825	1983/07/16	3.452652931	10
1	25.439069	-33.610825	1983/07/17	0	10
1	25.439069	-33.610825	1983/07/18	0	10
1	25.439069	-33.610825	1983/07/19	0	10
1	25.439069	-33.610825	1983/07/20	0	10
1	25.439069	-33.610825	1983/07/21	0	10
1	25.439069	-33.610825	1983/07/22	0	10
1	25.439069	-33.610825	1983/07/23	0	10
1	25.439069	-33.610825	1983/07/24	23.48307991	10
1	25.439069	-33.610825	1983/07/25	22.6312294	10
1	25.439069	-33.610825	1983/07/26	57.51845551	10
1	25.439069	-33.610825	1983/07/27	0	10
1	25.439069	-33.610825	1983/07/28	0	10
1	25.439069	-33.610825	1983/07/29	0	10
1	25.439069	-33.610825	1983/07/30	0	10
1	25.439069	-33.610825	1983/07/31	0	10
1	25.439069	-33.610825	1983/08/01	0	10
1	25.439069	-33.610825	1983/08/02	0	10
1	25.439069	-33.610825	1983/08/03	0	10
1	25.439069	-33.610825	1983/08/04	0	10
1	25.439069	-33.610825	1983/08/05	0	10
1	25.439069	-33.610825	1983/08/06	0	10
1	25.439069	-33.610825	1983/08/07	0	10
1	25.439069	-33.610825	1983/08/08	0	10
1	25.439069	-33.610825	1983/08/09	0	10
1	25.439069	-33.610825	1983/08/10	0	10
1	25.439069	-33.610825	1983/08/11	0	10
1	25.439069	-33.610825	1983/08/12	0	10
1	25.439069	-33.610825	1983/08/13	0	10
1	25.439069	-33.610825	1983/08/14	0	10
1	25.439069	-33.610825	1983/08/15	0	10
1	25.439069	-33.610825	1983/08/16	0	10
1	25.439069	-33.610825	1983/08/17	0	10
1	25.439069	-33.610825	1983/08/18	0	10
1	25.439069	-33.610825	1983/08/19	0	10
1	25.439069	-33.610825	1983/08/20	0	10
1	25.439069	-33.610825	1983/08/21	0	10
1	25.439069	-33.610825	1983/08/22	0	10
1	25.439069	-33.610825	1983/08/23	0	10
1	25.439069	-33.610825	1983/08/24	0	10
1	25.439069	-33.610825	1983/08/25	0	10
1	25.439069	-33.610825	1983/08/26	0	10
1	25.439069	-33.610825	1983/08/27	0	10
1	25.439069	-33.610825	1983/08/28	0	10
1	25.439069	-33.610825	1983/08/29	18.84439659	10
1	25.439069	-33.610825	1983/08/30	0	10
1	25.439069	-33.610825	1983/08/31	0	10
1	25.439069	-33.610825	1983/09/01	0	10
1	25.439069	-33.610825	1983/09/02	0	10
1	25.439069	-33.610825	1983/09/03	0	10
1	25.439069	-33.610825	1983/09/04	0	10
1	25.439069	-33.610825	1983/09/05	0	10
1	25.439069	-33.610825	1983/09/06	2.298573017	10
1	25.439069	-33.610825	1983/09/07	0	10
1	25.439069	-33.610825	1983/09/08	0	10
1	25.439069	-33.610825	1983/09/09	5.746432304	10
1	25.439069	-33.610825	1983/09/10	0	10
1	25.439069	-33.610825	1983/09/11	2.505568981	10
1	25.439069	-33.610825	1983/09/12	0	10
1	25.439069	-33.610825	1983/09/13	0	10
1	25.439069	-33.610825	1983/09/14	0	10
1	25.439069	-33.610825	1983/09/15	0	10
1	25.439069	-33.610825	1983/09/16	0	10
1	25.439069	-33.610825	1983/09/17	0	10
1	25.439069	-33.610825	1983/09/18	0	10
1	25.439069	-33.610825	1983/09/19	0	10
1	25.439069	-33.610825	1983/09/20	0	10
1	25.439069	-33.610825	1983/09/21	16.98886108	10
1	25.439069	-33.610825	1983/09/22	0	10
1	25.439069	-33.610825	1983/09/23	0	10
1	25.439069	-33.610825	1983/09/24	0	10
1	25.439069	-33.610825	1983/09/25	0	10
1	25.439069	-33.610825	1983/09/26	0	10
1	25.439069	-33.610825	1983/09/27	0	10
1	25.439069	-33.610825	1983/09/28	0	10
1	25.439069	-33.610825	1983/09/29	0	10
1	25.439069	-33.610825	1983/09/30	0	10
1	25.439069	-33.610825	1983/10/01	4.707482815	10
1	25.439069	-33.610825	1983/10/02	14.62324429	10
1	25.439069	-33.610825	1983/10/03	5.379980087	10
1	25.439069	-33.610825	1983/10/04	0	10
1	25.439069	-33.610825	1983/10/05	0	10
1	25.439069	-33.610825	1983/10/06	0	10
1	25.439069	-33.610825	1983/10/07	0	10
1	25.439069	-33.610825	1983/10/08	0	10
1	25.439069	-33.610825	1983/10/09	0	10
1	25.439069	-33.610825	1983/10/10	9.328152657	10
1	25.439069	-33.610825	1983/10/11	0	10
1	25.439069	-33.610825	1983/10/12	0	10
1	25.439069	-33.610825	1983/10/13	0	10
1	25.439069	-33.610825	1983/10/14	0	10
1	25.439069	-33.610825	1983/10/15	0	10
1	25.439069	-33.610825	1983/10/16	0	10
1	25.439069	-33.610825	1983/10/17	11.22643852	10
1	25.439069	-33.610825	1983/10/18	0	10
1	25.439069	-33.610825	1983/10/19	0	10
1	25.439069	-33.610825	1983/10/20	0	10
1	25.439069	-33.610825	1983/10/21	0	10
1	25.439069	-33.610825	1983/10/22	0	10
1	25.439069	-33.610825	1983/10/23	0	10
1	25.439069	-33.610825	1983/10/24	0	10
1	25.439069	-33.610825	1983/10/25	0	10
1	25.439069	-33.610825	1983/10/26	0	10
1	25.439069	-33.610825	1983/10/27	0	10
1	25.439069	-33.610825	1983/10/28	0	10
1	25.439069	-33.610825	1983/10/29	4.724149704	10
1	25.439069	-33.610825	1983/10/30	0	10
1	25.439069	-33.610825	1983/10/31	0	10
1	25.439069	-33.610825	1983/11/01	0	10
1	25.439069	-33.610825	1983/11/02	0	10
1	25.439069	-33.610825	1983/11/03	18.63973045	10
1	25.439069	-33.610825	1983/11/04	0	10
1	25.439069	-33.610825	1983/11/05	0	10
1	25.439069	-33.610825	1983/11/06	0	10
1	25.439069	-33.610825	1983/11/07	0	10
1	25.439069	-33.610825	1983/11/08	0	10
1	25.439069	-33.610825	1983/11/09	0	10
1	25.439069	-33.610825	1983/11/10	0	10
1	25.439069	-33.610825	1983/11/11	0	10
1	25.439069	-33.610825	1983/11/12	0	10
1	25.439069	-33.610825	1983/11/13	0	10
1	25.439069	-33.610825	1983/11/14	0	10
1	25.439069	-33.610825	1983/11/15	0	10
1	25.439069	-33.610825	1983/11/16	0	10
1	25.439069	-33.610825	1983/11/17	0	10
1	25.439069	-33.610825	1983/11/18	0	10
1	25.439069	-33.610825	1983/11/19	17.23510361	10
1	25.439069	-33.610825	1983/11/20	11.41346931	10
1	25.439069	-33.610825	1983/11/21	0	10
1	25.439069	-33.610825	1983/11/22	0	10
1	25.439069	-33.610825	1983/11/23	0	10
1	25.439069	-33.610825	1983/11/24	0	10
1	25.439069	-33.610825	1983/11/25	5.619220734	10
1	25.439069	-33.610825	1983/11/26	2.512280464	10
1	25.439069	-33.610825	1983/11/27	0	10
1	25.439069	-33.610825	1983/11/28	2.512280464	10
1	25.439069	-33.610825	1983/11/29	2.512280464	10
1	25.439069	-33.610825	1983/11/30	0	10
1	25.439069	-33.610825	1983/12/01	0	10
1	25.439069	-33.610825	1983/12/02	0	10
1	25.439069	-33.610825	1983/12/03	0	10
1	25.439069	-33.610825	1983/12/04	0	10
1	25.439069	-33.610825	1983/12/05	0	10
1	25.439069	-33.610825	1983/12/06	0	10
1	25.439069	-33.610825	1983/12/07	0	10
1	25.439069	-33.610825	1983/12/08	6.714686394	10
1	25.439069	-33.610825	1983/12/09	0	10
1	25.439069	-33.610825	1983/12/10	0	10
1	25.439069	-33.610825	1983/12/11	0	10
1	25.439069	-33.610825	1983/12/12	0	10
1	25.439069	-33.610825	1983/12/13	0	10
1	25.439069	-33.610825	1983/12/14	0	10
1	25.439069	-33.610825	1983/12/15	0	10
1	25.439069	-33.610825	1983/12/16	0	10
1	25.439069	-33.610825	1983/12/17	0	10
1	25.439069	-33.610825	1983/12/18	0	10
1	25.439069	-33.610825	1983/12/19	0	10
1	25.439069	-33.610825	1983/12/20	10.01295567	10
1	25.439069	-33.610825	1983/12/21	5.240279675	10
1	25.439069	-33.610825	1983/12/22	0	10
1	25.439069	-33.610825	1983/12/23	0	10
1	25.439069	-33.610825	1983/12/24	0	10
1	25.439069	-33.610825	1983/12/25	0	10
1	25.439069	-33.610825	1983/12/26	0	10
1	25.439069	-33.610825	1983/12/27	0	10
1	25.439069	-33.610825	1983/12/28	0	10
1	25.439069	-33.610825	1983/12/29	0	10
1	25.439069	-33.610825	1983/12/30	0	10
1	25.439069	-33.610825	1983/12/31	0	10
1	25.439069	-33.610825	1984/01/01	0	10
1	25.439069	-33.610825	1984/01/02	0	10
1	25.439069	-33.610825	1984/01/03	0	10
1	25.439069	-33.610825	1984/01/04	0	10
1	25.439069	-33.610825	1984/01/05	0	10
1	25.439069	-33.610825	1984/01/06	0	10
1	25.439069	-33.610825	1984/01/07	0	10
1	25.439069	-33.610825	1984/01/08	0	10
1	25.439069	-33.610825	1984/01/09	0	10
1	25.439069	-33.610825	1984/01/10	0	10
1	25.439069	-33.610825	1984/01/11	0	10
1	25.439069	-33.610825	1984/01/12	4.103020668	10
1	25.439069	-33.610825	1984/01/13	0	10
1	25.439069	-33.610825	1984/01/14	0	10
1	25.439069	-33.610825	1984/01/15	0	10
1	25.439069	-33.610825	1984/01/16	0	10
1	25.439069	-33.610825	1984/01/17	0	10
1	25.439069	-33.610825	1984/01/18	0	10
1	25.439069	-33.610825	1984/01/19	0	10
1	25.439069	-33.610825	1984/01/20	0	10
1	25.439069	-33.610825	1984/01/21	0	10
1	25.439069	-33.610825	1984/01/22	0	10
1	25.439069	-33.610825	1984/01/23	0	10
1	25.439069	-33.610825	1984/01/24	0	10
1	25.439069	-33.610825	1984/01/25	0	10
1	25.439069	-33.610825	1984/01/26	0	10
1	25.439069	-33.610825	1984/01/27	3.574966908	10
1	25.439069	-33.610825	1984/01/28	0	10
1	25.439069	-33.610825	1984/01/29	5.101357937	10
1	25.439069	-33.610825	1984/01/30	0	10
1	25.439069	-33.610825	1984/01/31	0	10
1	25.439069	-33.610825	1984/02/01	0	10
1	25.439069	-33.610825	1984/02/02	0	10
1	25.439069	-33.610825	1984/02/03	0	10
1	25.439069	-33.610825	1984/02/04	0	10
1	25.439069	-33.610825	1984/02/05	0	10
1	25.439069	-33.610825	1984/02/06	0	10
1	25.439069	-33.610825	1984/02/07	0	10
1	25.439069	-33.610825	1984/02/08	0	10
1	25.439069	-33.610825	1984/02/09	0	10
1	25.439069	-33.610825	1984/02/10	0	10
1	25.439069	-33.610825	1984/02/11	0	10
1	25.439069	-33.610825	1984/02/12	0	10
1	25.439069	-33.610825	1984/02/13	0	10
1	25.439069	-33.610825	1984/02/14	0	10
1	25.439069	-33.610825	1984/02/15	0	10
1	25.439069	-33.610825	1984/02/16	0	10
1	25.439069	-33.610825	1984/02/17	0	10
1	25.439069	-33.610825	1984/02/18	0	10
1	25.439069	-33.610825	1984/02/19	0	10
1	25.439069	-33.610825	1984/02/20	0	10
1	25.439069	-33.610825	1984/02/21	0	10
1	25.439069	-33.610825	1984/02/22	0	10
1	25.439069	-33.610825	1984/02/23	0	10
1	25.439069	-33.610825	1984/02/24	15.03460789	10
1	25.439069	-33.610825	1984/02/25	0	10
1	25.439069	-33.610825	1984/02/26	0	10
1	25.439069	-33.610825	1984/02/27	0	10
1	25.439069	-33.610825	1984/02/28	0	10
1	25.439069	-33.610825	1984/02/29	0	10
1	25.439069	-33.610825	1984/03/01	17.49023819	10
1	25.439069	-33.610825	1984/03/02	0	10
1	25.439069	-33.610825	1984/03/03	0	10
1	25.439069	-33.610825	1984/03/04	0	10
1	25.439069	-33.610825	1984/03/05	0	10
1	25.439069	-33.610825	1984/03/06	0	10
1	25.439069	-33.610825	1984/03/07	0	10
1	25.439069	-33.610825	1984/03/08	0	10
1	25.439069	-33.610825	1984/03/09	0	10
1	25.439069	-33.610825	1984/03/10	9.32678318	10
1	25.439069	-33.610825	1984/03/11	18.75532722	10
1	25.439069	-33.610825	1984/03/12	0	10
1	25.439069	-33.610825	1984/03/13	0	10
1	25.439069	-33.610825	1984/03/14	0	10
1	25.439069	-33.610825	1984/03/15	0	10
1	25.439069	-33.610825	1984/03/16	0	10
1	25.439069	-33.610825	1984/03/17	0	10
1	25.439069	-33.610825	1984/03/18	0	10
1	25.439069	-33.610825	1984/03/19	0	10
1	25.439069	-33.610825	1984/03/20	0	10
1	25.439069	-33.610825	1984/03/21	0	10
1	25.439069	-33.610825	1984/03/22	0	10
1	25.439069	-33.610825	1984/03/23	0	10
1	25.439069	-33.610825	1984/03/24	0	10
1	25.439069	-33.610825	1984/03/25	0	10
1	25.439069	-33.610825	1984/03/26	0	10
1	25.439069	-33.610825	1984/03/27	0	10
1	25.439069	-33.610825	1984/03/28	0	10
1	25.439069	-33.610825	1984/03/29	0	10
1	25.439069	-33.610825	1984/03/30	0	10
1	25.439069	-33.610825	1984/03/31	0	10
1	25.439069	-33.610825	1984/04/01	0	10
1	25.439069	-33.610825	1984/04/02	0	10
1	25.439069	-33.610825	1984/04/03	0	10
1	25.439069	-33.610825	1984/04/04	4.205898285	10
1	25.439069	-33.610825	1984/04/05	0	10
1	25.439069	-33.610825	1984/04/06	0	10
1	25.439069	-33.610825	1984/04/07	0	10
1	25.439069	-33.610825	1984/04/08	9.230710983	10
1	25.439069	-33.610825	1984/04/09	0	10
1	25.439069	-33.610825	1984/04/10	0	10
1	25.439069	-33.610825	1984/04/11	0	10
1	25.439069	-33.610825	1984/04/12	0	10
1	25.439069	-33.610825	1984/04/13	0	10
1	25.439069	-33.610825	1984/04/14	0	10
1	25.439069	-33.610825	1984/04/15	0	10
1	25.439069	-33.610825	1984/04/16	0	10
1	25.439069	-33.610825	1984/04/17	0	10
1	25.439069	-33.610825	1984/04/18	0	10
1	25.439069	-33.610825	1984/04/19	0	10
1	25.439069	-33.610825	1984/04/20	0	10
1	25.439069	-33.610825	1984/04/21	0	10
1	25.439069	-33.610825	1984/04/22	0	10
1	25.439069	-33.610825	1984/04/23	0	10
1	25.439069	-33.610825	1984/04/24	0	10
1	25.439069	-33.610825	1984/04/25	0	10
1	25.439069	-33.610825	1984/04/26	0	10
1	25.439069	-33.610825	1984/04/27	0	10
1	25.439069	-33.610825	1984/04/28	0	10
1	25.439069	-33.610825	1984/04/29	0	10
1	25.439069	-33.610825	1984/04/30	0	10
1	25.439069	-33.610825	1984/05/01	10.9410553	10
1	25.439069	-33.610825	1984/05/02	0	10
1	25.439069	-33.610825	1984/05/03	0	10
1	25.439069	-33.610825	1984/05/04	0	10
1	25.439069	-33.610825	1984/05/05	0	10
1	25.439069	-33.610825	1984/05/06	3.529752731	10
1	25.439069	-33.610825	1984/05/07	0	10
1	25.439069	-33.610825	1984/05/08	0	10
1	25.439069	-33.610825	1984/05/09	0	10
1	25.439069	-33.610825	1984/05/10	0	10
1	25.439069	-33.610825	1984/05/11	0	10
1	25.439069	-33.610825	1984/05/12	0	10
1	25.439069	-33.610825	1984/05/13	0	10
1	25.439069	-33.610825	1984/05/14	0	10
1	25.439069	-33.610825	1984/05/15	0	10
1	25.439069	-33.610825	1984/05/16	0	10
1	25.439069	-33.610825	1984/05/17	0	10
1	25.439069	-33.610825	1984/05/18	0	10
1	25.439069	-33.610825	1984/05/19	0	10
1	25.439069	-33.610825	1984/05/20	0	10
1	25.439069	-33.610825	1984/05/21	0	10
1	25.439069	-33.610825	1984/05/22	0	10
1	25.439069	-33.610825	1984/05/23	0	10
1	25.439069	-33.610825	1984/05/24	0	10
1	25.439069	-33.610825	1984/05/25	0	10
1	25.439069	-33.610825	1984/05/26	0	10
1	25.439069	-33.610825	1984/05/27	0	10
1	25.439069	-33.610825	1984/05/28	0	10
1	25.439069	-33.610825	1984/05/29	0	10
1	25.439069	-33.610825	1984/05/30	0	10
1	25.439069	-33.610825	1984/05/31	0	10
1	25.439069	-33.610825	1984/06/01	0	10
1	25.439069	-33.610825	1984/06/02	0	10
1	25.439069	-33.610825	1984/06/03	0	10
1	25.439069	-33.610825	1984/06/04	0	10
1	25.439069	-33.610825	1984/06/05	0	10
1	25.439069	-33.610825	1984/06/06	0	10
1	25.439069	-33.610825	1984/06/07	0	10
1	25.439069	-33.610825	1984/06/08	0	10
1	25.439069	-33.610825	1984/06/09	0	10
1	25.439069	-33.610825	1984/06/10	0	10
1	25.439069	-33.610825	1984/06/11	0	10
1	25.439069	-33.610825	1984/06/12	11.87451649	10
1	25.439069	-33.610825	1984/06/13	0	10
1	25.439069	-33.610825	1984/06/14	0	10
1	25.439069	-33.610825	1984/06/15	0	10
1	25.439069	-33.610825	1984/06/16	0	10
1	25.439069	-33.610825	1984/06/17	0	10
1	25.439069	-33.610825	1984/06/18	0	10
1	25.439069	-33.610825	1984/06/19	0	10
1	25.439069	-33.610825	1984/06/20	9.92587471	10
1	25.439069	-33.610825	1984/06/21	0	10
1	25.439069	-33.610825	1984/06/22	0	10
1	25.439069	-33.610825	1984/06/23	0	10
1	25.439069	-33.610825	1984/06/24	0	10
1	25.439069	-33.610825	1984/06/25	0	10
1	25.439069	-33.610825	1984/06/26	0	10
1	25.439069	-33.610825	1984/06/27	0	10
1	25.439069	-33.610825	1984/06/28	0	10
1	25.439069	-33.610825	1984/06/29	0	10
1	25.439069	-33.610825	1984/06/30	0	10
1	25.439069	-33.610825	1984/07/01	0	10
1	25.439069	-33.610825	1984/07/02	0	10
1	25.439069	-33.610825	1984/07/03	0	10
1	25.439069	-33.610825	1984/07/04	0	10
1	25.439069	-33.610825	1984/07/05	0	10
1	25.439069	-33.610825	1984/07/06	0	10
1	25.439069	-33.610825	1984/07/07	0	10
1	25.439069	-33.610825	1984/07/08	0	10
1	25.439069	-33.610825	1984/07/09	0	10
1	25.439069	-33.610825	1984/07/10	0	10
1	25.439069	-33.610825	1984/07/11	0	10
1	25.439069	-33.610825	1984/07/12	0	10
1	25.439069	-33.610825	1984/07/13	0	10
1	25.439069	-33.610825	1984/07/14	0	10
1	25.439069	-33.610825	1984/07/15	0	10
1	25.439069	-33.610825	1984/07/16	0	10
1	25.439069	-33.610825	1984/07/17	0	10
1	25.439069	-33.610825	1984/07/18	0	10
1	25.439069	-33.610825	1984/07/19	0	10
1	25.439069	-33.610825	1984/07/20	0	10
1	25.439069	-33.610825	1984/07/21	0	10
1	25.439069	-33.610825	1984/07/22	0	10
1	25.439069	-33.610825	1984/07/23	0	10
1	25.439069	-33.610825	1984/07/24	0	10
1	25.439069	-33.610825	1984/07/25	0	10
1	25.439069	-33.610825	1984/07/26	0	10
1	25.439069	-33.610825	1984/07/27	0	10
1	25.439069	-33.610825	1984/07/28	6.664324284	10
1	25.439069	-33.610825	1984/07/29	7.154347897	10
1	25.439069	-33.610825	1984/07/30	7.546367168	10
1	25.439069	-33.610825	1984/07/31	0	10
1	25.439069	-33.610825	1984/08/01	0	10
1	25.439069	-33.610825	1984/08/02	0	10
1	25.439069	-33.610825	1984/08/03	0	10
1	25.439069	-33.610825	1984/08/04	0	10
1	25.439069	-33.610825	1984/08/05	0	10
1	25.439069	-33.610825	1984/08/06	3.124386787	10
1	25.439069	-33.610825	1984/08/07	0	10
1	25.439069	-33.610825	1984/08/08	0	10
1	25.439069	-33.610825	1984/08/09	0	10
1	25.439069	-33.610825	1984/08/10	0	10
1	25.439069	-33.610825	1984/08/11	0	10
1	25.439069	-33.610825	1984/08/12	0	10
1	25.439069	-33.610825	1984/08/13	0	10
1	25.439069	-33.610825	1984/08/14	0	10
1	25.439069	-33.610825	1984/08/15	0	10
1	25.439069	-33.610825	1984/08/16	0	10
1	25.439069	-33.610825	1984/08/17	0	10
1	25.439069	-33.610825	1984/08/18	0	10
1	25.439069	-33.610825	1984/08/19	0	10
1	25.439069	-33.610825	1984/08/20	0	10
1	25.439069	-33.610825	1984/08/21	0	10
1	25.439069	-33.610825	1984/08/22	0	10
1	25.439069	-33.610825	1984/08/23	0	10
1	25.439069	-33.610825	1984/08/24	0	10
1	25.439069	-33.610825	1984/08/25	0	10
1	25.439069	-33.610825	1984/08/26	0	10
1	25.439069	-33.610825	1984/08/27	6.285680771	10
1	25.439069	-33.610825	1984/08/28	0	10
1	25.439069	-33.610825	1984/08/29	3.91372633	10
1	25.439069	-33.610825	1984/08/30	0	10
1	25.439069	-33.610825	1984/08/31	0	10
1	25.439069	-33.610825	1984/09/01	0	10
1	25.439069	-33.610825	1984/09/02	0	10
1	25.439069	-33.610825	1984/09/03	0	10
1	25.439069	-33.610825	1984/09/04	9.866565704	10
1	25.439069	-33.610825	1984/09/05	0	10
1	25.439069	-33.610825	1984/09/06	0	10
1	25.439069	-33.610825	1984/09/07	0	10
1	25.439069	-33.610825	1984/09/08	0	10
1	25.439069	-33.610825	1984/09/09	0	10
1	25.439069	-33.610825	1984/09/10	0	10
1	25.439069	-33.610825	1984/09/11	0	10
1	25.439069	-33.610825	1984/09/12	0	10
1	25.439069	-33.610825	1984/09/13	0	10
1	25.439069	-33.610825	1984/09/14	0	10
1	25.439069	-33.610825	1984/09/15	0	10
1	25.439069	-33.610825	1984/09/16	0	10
1	25.439069	-33.610825	1984/09/17	0	10
1	25.439069	-33.610825	1984/09/18	0	10
1	25.439069	-33.610825	1984/09/19	0	10
1	25.439069	-33.610825	1984/09/20	0	10
1	25.439069	-33.610825	1984/09/21	0	10
1	25.439069	-33.610825	1984/09/22	0	10
1	25.439069	-33.610825	1984/09/23	0	10
1	25.439069	-33.610825	1984/09/24	0	10
1	25.439069	-33.610825	1984/09/25	18.71051025	10
1	25.439069	-33.610825	1984/09/26	0	10
1	25.439069	-33.610825	1984/09/27	0	10
1	25.439069	-33.610825	1984/09/28	0	10
1	25.439069	-33.610825	1984/09/29	0	10
1	25.439069	-33.610825	1984/09/30	0	10
1	25.439069	-33.610825	1984/10/01	0	10
1	25.439069	-33.610825	1984/10/02	0	10
1	25.439069	-33.610825	1984/10/03	10.4945879	10
1	25.439069	-33.610825	1984/10/04	0	10
1	25.439069	-33.610825	1984/10/05	0	10
1	25.439069	-33.610825	1984/10/06	0	10
1	25.439069	-33.610825	1984/10/07	0	10
1	25.439069	-33.610825	1984/10/08	0	10
1	25.439069	-33.610825	1984/10/09	0	10
1	25.439069	-33.610825	1984/10/10	0	10
1	25.439069	-33.610825	1984/10/11	0	10
1	25.439069	-33.610825	1984/10/12	0	10
1	25.439069	-33.610825	1984/10/13	0	10
1	25.439069	-33.610825	1984/10/14	0	10
1	25.439069	-33.610825	1984/10/15	0	10
1	25.439069	-33.610825	1984/10/16	0	10
1	25.439069	-33.610825	1984/10/17	0	10
1	25.439069	-33.610825	1984/10/18	5.773792744	10
1	25.439069	-33.610825	1984/10/19	0	10
1	25.439069	-33.610825	1984/10/20	0	10
1	25.439069	-33.610825	1984/10/21	0	10
1	25.439069	-33.610825	1984/10/22	0	10
1	25.439069	-33.610825	1984/10/23	0	10
1	25.439069	-33.610825	1984/10/24	4.356305599	10
1	25.439069	-33.610825	1984/10/25	0	10
1	25.439069	-33.610825	1984/10/26	0	10
1	25.439069	-33.610825	1984/10/27	0	10
1	25.439069	-33.610825	1984/10/28	0	10
1	25.439069	-33.610825	1984/10/29	0	10
1	25.439069	-33.610825	1984/10/30	0	10
1	25.439069	-33.610825	1984/10/31	0	10
1	25.439069	-33.610825	1984/11/01	0	10
1	25.439069	-33.610825	1984/11/02	0	10
1	25.439069	-33.610825	1984/11/03	0	10
1	25.439069	-33.610825	1984/11/04	0	10
1	25.439069	-33.610825	1984/11/05	0	10
1	25.439069	-33.610825	1984/11/06	0	10
1	25.439069	-33.610825	1984/11/07	0	10
1	25.439069	-33.610825	1984/11/08	0	10
1	25.439069	-33.610825	1984/11/09	0	10
1	25.439069	-33.610825	1984/11/10	0	10
1	25.439069	-33.610825	1984/11/11	0	10
1	25.439069	-33.610825	1984/11/12	0	10
1	25.439069	-33.610825	1984/11/13	0	10
1	25.439069	-33.610825	1984/11/14	0	10
1	25.439069	-33.610825	1984/11/15	0	10
1	25.439069	-33.610825	1984/11/16	0	10
1	25.439069	-33.610825	1984/11/17	0	10
1	25.439069	-33.610825	1984/11/18	0	10
1	25.439069	-33.610825	1984/11/19	0	10
1	25.439069	-33.610825	1984/11/20	0	10
1	25.439069	-33.610825	1984/11/21	0	10
1	25.439069	-33.610825	1984/11/22	0	10
1	25.439069	-33.610825	1984/11/23	0	10
1	25.439069	-33.610825	1984/11/24	0	10
1	25.439069	-33.610825	1984/11/25	0	10
1	25.439069	-33.610825	1984/11/26	0	10
1	25.439069	-33.610825	1984/11/27	0	10
1	25.439069	-33.610825	1984/11/28	52.59062958	10
1	25.439069	-33.610825	1984/11/29	0	10
1	25.439069	-33.610825	1984/11/30	0	10
1	25.439069	-33.610825	1984/12/01	0	10
1	25.439069	-33.610825	1984/12/02	0	10
1	25.439069	-33.610825	1984/12/03	0	10
1	25.439069	-33.610825	1984/12/04	0	10
1	25.439069	-33.610825	1984/12/05	0	10
1	25.439069	-33.610825	1984/12/06	0	10
1	25.439069	-33.610825	1984/12/07	0	10
1	25.439069	-33.610825	1984/12/08	0	10
1	25.439069	-33.610825	1984/12/09	0	10
1	25.439069	-33.610825	1984/12/10	0	10
1	25.439069	-33.610825	1984/12/11	0	10
1	25.439069	-33.610825	1984/12/12	5.044515133	10
1	25.439069	-33.610825	1984/12/13	0	10
1	25.439069	-33.610825	1984/12/14	0	10
1	25.439069	-33.610825	1984/12/15	0	10
1	25.439069	-33.610825	1984/12/16	0	10
1	25.439069	-33.610825	1984/12/17	0	10
1	25.439069	-33.610825	1984/12/18	4.546596527	10
1	25.439069	-33.610825	1984/12/19	0	10
1	25.439069	-33.610825	1984/12/20	3.978271961	10
1	25.439069	-33.610825	1984/12/21	0	10
1	25.439069	-33.610825	1984/12/22	0	10
1	25.439069	-33.610825	1984/12/23	0	10
1	25.439069	-33.610825	1984/12/24	0	10
1	25.439069	-33.610825	1984/12/25	0	10
1	25.439069	-33.610825	1984/12/26	0	10
1	25.439069	-33.610825	1984/12/27	9.016233444	10
1	25.439069	-33.610825	1984/12/28	0	10
1	25.439069	-33.610825	1984/12/29	0	10
1	25.439069	-33.610825	1984/12/30	0	10
1	25.439069	-33.610825	1984/12/31	0	10
1	25.439069	-33.610825	1985/01/01	0	10
1	25.439069	-33.610825	1985/01/02	0	10
1	25.439069	-33.610825	1985/01/03	0	10
1	25.439069	-33.610825	1985/01/04	0	10
1	25.439069	-33.610825	1985/01/05	0	10
1	25.439069	-33.610825	1985/01/06	0	10
1	25.439069	-33.610825	1985/01/07	0	10
1	25.439069	-33.610825	1985/01/08	0	10
1	25.439069	-33.610825	1985/01/09	0	10
1	25.439069	-33.610825	1985/01/10	0	10
1	25.439069	-33.610825	1985/01/11	0	10
1	25.439069	-33.610825	1985/01/12	10.10140133	10
1	25.439069	-33.610825	1985/01/13	10.10140133	10
1	25.439069	-33.610825	1985/01/14	30.30420494	10
1	25.439069	-33.610825	1985/01/15	0	10
1	25.439069	-33.610825	1985/01/16	0	10
1	25.439069	-33.610825	1985/01/17	0	10
1	25.439069	-33.610825	1985/01/18	0	10
1	25.439069	-33.610825	1985/01/19	0	10
1	25.439069	-33.610825	1985/01/20	0	10
1	25.439069	-33.610825	1985/01/21	0	10
1	25.439069	-33.610825	1985/01/22	0	10
1	25.439069	-33.610825	1985/01/23	0	10
1	25.439069	-33.610825	1985/01/24	0	10
1	25.439069	-33.610825	1985/01/25	0	10
1	25.439069	-33.610825	1985/01/26	0	10
1	25.439069	-33.610825	1985/01/27	0	10
1	25.439069	-33.610825	1985/01/28	0	10
1	25.439069	-33.610825	1985/01/29	0	10
1	25.439069	-33.610825	1985/01/30	0	10
1	25.439069	-33.610825	1985/01/31	0	10
1	25.439069	-33.610825	1985/02/01	0	10
1	25.439069	-33.610825	1985/02/02	36.26427841	10
1	25.439069	-33.610825	1985/02/03	36.26427841	10
1	25.439069	-33.610825	1985/02/04	0	10
1	25.439069	-33.610825	1985/02/05	0	10
1	25.439069	-33.610825	1985/02/06	0	10
1	25.439069	-33.610825	1985/02/07	0	10
1	25.439069	-33.610825	1985/02/08	0	10
1	25.439069	-33.610825	1985/02/09	0	10
1	25.439069	-33.610825	1985/02/10	0	10
1	25.439069	-33.610825	1985/02/11	0	10
1	25.439069	-33.610825	1985/02/12	0	10
1	25.439069	-33.610825	1985/02/13	0	10
1	25.439069	-33.610825	1985/02/14	0	10
1	25.439069	-33.610825	1985/02/15	0	10
1	25.439069	-33.610825	1985/02/16	0	10
1	25.439069	-33.610825	1985/02/17	0	10
1	25.439069	-33.610825	1985/02/18	0	10
1	25.439069	-33.610825	1985/02/19	0	10
1	25.439069	-33.610825	1985/02/20	0	10
1	25.439069	-33.610825	1985/02/21	0	10
1	25.439069	-33.610825	1985/02/22	0	10
1	25.439069	-33.610825	1985/02/23	0	10
1	25.439069	-33.610825	1985/02/24	0	10
1	25.439069	-33.610825	1985/02/25	0	10
1	25.439069	-33.610825	1985/02/26	0	10
1	25.439069	-33.610825	1985/02/27	0	10
1	25.439069	-33.610825	1985/02/28	0	10
1	25.439069	-33.610825	1985/03/01	0	10
1	25.439069	-33.610825	1985/03/02	0	10
1	25.439069	-33.610825	1985/03/03	0	10
1	25.439069	-33.610825	1985/03/04	0	10
1	25.439069	-33.610825	1985/03/05	0	10
1	25.439069	-33.610825	1985/03/06	3.558671713	10
1	25.439069	-33.610825	1985/03/07	0	10
1	25.439069	-33.610825	1985/03/08	0	10
1	25.439069	-33.610825	1985/03/09	0	10
1	25.439069	-33.610825	1985/03/10	0	10
1	25.439069	-33.610825	1985/03/11	0	10
1	25.439069	-33.610825	1985/03/12	0	10
1	25.439069	-33.610825	1985/03/13	0	10
1	25.439069	-33.610825	1985/03/14	0	10
1	25.439069	-33.610825	1985/03/15	0	10
1	25.439069	-33.610825	1985/03/16	0	10
1	25.439069	-33.610825	1985/03/17	0	10
1	25.439069	-33.610825	1985/03/18	0	10
1	25.439069	-33.610825	1985/03/19	0	10
1	25.439069	-33.610825	1985/03/20	0	10
1	25.439069	-33.610825	1985/03/21	0	10
1	25.439069	-33.610825	1985/03/22	0	10
1	25.439069	-33.610825	1985/03/23	14.90090084	10
1	25.439069	-33.610825	1985/03/24	0	10
1	25.439069	-33.610825	1985/03/25	0	10
1	25.439069	-33.610825	1985/03/26	0	10
1	25.439069	-33.610825	1985/03/27	0	10
1	25.439069	-33.610825	1985/03/28	0	10
1	25.439069	-33.610825	1985/03/29	0	10
1	25.439069	-33.610825	1985/03/30	0	10
1	25.439069	-33.610825	1985/03/31	17.08346558	10
1	25.439069	-33.610825	1985/04/01	0	10
1	25.439069	-33.610825	1985/04/02	0	10
1	25.439069	-33.610825	1985/04/03	0	10
1	25.439069	-33.610825	1985/04/04	0	10
1	25.439069	-33.610825	1985/04/05	0	10
1	25.439069	-33.610825	1985/04/06	0	10
1	25.439069	-33.610825	1985/04/07	0	10
1	25.439069	-33.610825	1985/04/08	0	10
1	25.439069	-33.610825	1985/04/09	0	10
1	25.439069	-33.610825	1985/04/10	0	10
1	25.439069	-33.610825	1985/04/11	0	10
1	25.439069	-33.610825	1985/04/12	0	10
1	25.439069	-33.610825	1985/04/13	0	10
1	25.439069	-33.610825	1985/04/14	0	10
1	25.439069	-33.610825	1985/04/15	0	10
1	25.439069	-33.610825	1985/04/16	0	10
1	25.439069	-33.610825	1985/04/17	0	10
1	25.439069	-33.610825	1985/04/18	14.03455067	10
1	25.439069	-33.610825	1985/04/19	0	10
1	25.439069	-33.610825	1985/04/20	0	10
1	25.439069	-33.610825	1985/04/21	17.74972725	10
1	25.439069	-33.610825	1985/04/22	0	10
1	25.439069	-33.610825	1985/04/23	0	10
1	25.439069	-33.610825	1985/04/24	0	10
1	25.439069	-33.610825	1985/04/25	0	10
1	25.439069	-33.610825	1985/04/26	0	10
1	25.439069	-33.610825	1985/04/27	3.789764643	10
1	25.439069	-33.610825	1985/04/28	3.789764643	10
1	25.439069	-33.610825	1985/04/29	0	10
1	25.439069	-33.610825	1985/04/30	0	10
1	25.439069	-33.610825	1985/05/01	0	10
1	25.439069	-33.610825	1985/05/02	0	10
1	25.439069	-33.610825	1985/05/03	0	10
1	25.439069	-33.610825	1985/05/04	0	10
1	25.439069	-33.610825	1985/05/05	0	10
1	25.439069	-33.610825	1985/05/06	0	10
1	25.439069	-33.610825	1985/05/07	0	10
1	25.439069	-33.610825	1985/05/08	0	10
1	25.439069	-33.610825	1985/05/09	0	10
1	25.439069	-33.610825	1985/05/10	0	10
1	25.439069	-33.610825	1985/05/11	0	10
1	25.439069	-33.610825	1985/05/12	0	10
1	25.439069	-33.610825	1985/05/13	0	10
1	25.439069	-33.610825	1985/05/14	0	10
1	25.439069	-33.610825	1985/05/15	0	10
1	25.439069	-33.610825	1985/05/16	0	10
1	25.439069	-33.610825	1985/05/17	0	10
1	25.439069	-33.610825	1985/05/18	0	10
1	25.439069	-33.610825	1985/05/19	0	10
1	25.439069	-33.610825	1985/05/20	0	10
1	25.439069	-33.610825	1985/05/21	15.70660591	10
1	25.439069	-33.610825	1985/05/22	0	10
1	25.439069	-33.610825	1985/05/23	0	10
1	25.439069	-33.610825	1985/05/24	0	10
1	25.439069	-33.610825	1985/05/25	0	10
1	25.439069	-33.610825	1985/05/26	0	10
1	25.439069	-33.610825	1985/05/27	0	10
1	25.439069	-33.610825	1985/05/28	0	10
1	25.439069	-33.610825	1985/05/29	0	10
1	25.439069	-33.610825	1985/05/30	0	10
1	25.439069	-33.610825	1985/05/31	0	10
1	25.439069	-33.610825	1985/06/01	0	10
1	25.439069	-33.610825	1985/06/02	0	10
1	25.439069	-33.610825	1985/06/03	0	10
1	25.439069	-33.610825	1985/06/04	0	10
1	25.439069	-33.610825	1985/06/05	0	10
1	25.439069	-33.610825	1985/06/06	0	10
1	25.439069	-33.610825	1985/06/07	0	10
1	25.439069	-33.610825	1985/06/08	0	10
1	25.439069	-33.610825	1985/06/09	0	10
1	25.439069	-33.610825	1985/06/10	0	10
1	25.439069	-33.610825	1985/06/11	3.111739874	10
1	25.439069	-33.610825	1985/06/12	0	10
1	25.439069	-33.610825	1985/06/13	0	10
1	25.439069	-33.610825	1985/06/14	0	10
1	25.439069	-33.610825	1985/06/15	0	10
1	25.439069	-33.610825	1985/06/16	2.554746151	10
1	25.439069	-33.610825	1985/06/17	0	10
1	25.439069	-33.610825	1985/06/18	0	10
1	25.439069	-33.610825	1985/06/19	0	10
1	25.439069	-33.610825	1985/06/20	0	10
1	25.439069	-33.610825	1985/06/21	0	10
1	25.439069	-33.610825	1985/06/22	0	10
1	25.439069	-33.610825	1985/06/23	6.76013422	10
1	25.439069	-33.610825	1985/06/24	10.14020061	10
1	25.439069	-33.610825	1985/06/25	10.14020061	10
1	25.439069	-33.610825	1985/06/26	3.936558723	10
1	25.439069	-33.610825	1985/06/27	0	10
1	25.439069	-33.610825	1985/06/28	0	10
1	25.439069	-33.610825	1985/06/29	0	10
1	25.439069	-33.610825	1985/06/30	0	10
1	25.439069	-33.610825	1985/07/01	0	10
1	25.439069	-33.610825	1985/07/02	14.8833437	10
1	25.439069	-33.610825	1985/07/03	7.441671848	10
1	25.439069	-33.610825	1985/07/04	0	10
1	25.439069	-33.610825	1985/07/05	0	10
1	25.439069	-33.610825	1985/07/06	0	10
1	25.439069	-33.610825	1985/07/07	0	10
1	25.439069	-33.610825	1985/07/08	0	10
1	25.439069	-33.610825	1985/07/09	0	10
1	25.439069	-33.610825	1985/07/10	0	10
1	25.439069	-33.610825	1985/07/11	0	10
1	25.439069	-33.610825	1985/07/12	0	10
1	25.439069	-33.610825	1985/07/13	0	10
1	25.439069	-33.610825	1985/07/14	0	10
1	25.439069	-33.610825	1985/07/15	0	10
1	25.439069	-33.610825	1985/07/16	0	10
1	25.439069	-33.610825	1985/07/17	0	10
1	25.439069	-33.610825	1985/07/18	0	10
1	25.439069	-33.610825	1985/07/19	0	10
1	25.439069	-33.610825	1985/07/20	0	10
1	25.439069	-33.610825	1985/07/21	0	10
1	25.439069	-33.610825	1985/07/22	0	10
1	25.439069	-33.610825	1985/07/23	0	10
1	25.439069	-33.610825	1985/07/24	0	10
1	25.439069	-33.610825	1985/07/25	0	10
1	25.439069	-33.610825	1985/07/26	0	10
1	25.439069	-33.610825	1985/07/27	0	10
1	25.439069	-33.610825	1985/07/28	0	10
1	25.439069	-33.610825	1985/07/29	0	10
1	25.439069	-33.610825	1985/07/30	0	10
1	25.439069	-33.610825	1985/07/31	0	10
1	25.439069	-33.610825	1985/08/01	0	10
1	25.439069	-33.610825	1985/08/02	0	10
1	25.439069	-33.610825	1985/08/03	0	10
1	25.439069	-33.610825	1985/08/04	0	10
1	25.439069	-33.610825	1985/08/05	0	10
1	25.439069	-33.610825	1985/08/06	0	10
1	25.439069	-33.610825	1985/08/07	0	10
1	25.439069	-33.610825	1985/08/08	0	10
1	25.439069	-33.610825	1985/08/09	0	10
1	25.439069	-33.610825	1985/08/10	0	10
1	25.439069	-33.610825	1985/08/11	0	10
1	25.439069	-33.610825	1985/08/12	0	10
1	25.439069	-33.610825	1985/08/13	0	10
1	25.439069	-33.610825	1985/08/14	0	10
1	25.439069	-33.610825	1985/08/15	0	10
1	25.439069	-33.610825	1985/08/16	0	10
1	25.439069	-33.610825	1985/08/17	0	10
1	25.439069	-33.610825	1985/08/18	0	10
1	25.439069	-33.610825	1985/08/19	0	10
1	25.439069	-33.610825	1985/08/20	0	10
1	25.439069	-33.610825	1985/08/21	0	10
1	25.439069	-33.610825	1985/08/22	0	10
1	25.439069	-33.610825	1985/08/23	0	10
1	25.439069	-33.610825	1985/08/24	0	10
1	25.439069	-33.610825	1985/08/25	0	10
1	25.439069	-33.610825	1985/08/26	0	10
1	25.439069	-33.610825	1985/08/27	0	10
1	25.439069	-33.610825	1985/08/28	0	10
1	25.439069	-33.610825	1985/08/29	8.290892601	10
1	25.439069	-33.610825	1985/08/30	0	10
1	25.439069	-33.610825	1985/08/31	0	10
1	25.439069	-33.610825	1985/09/01	0	10
1	25.439069	-33.610825	1985/09/02	0	10
1	25.439069	-33.610825	1985/09/03	0	10
1	25.439069	-33.610825	1985/09/04	0	10
1	25.439069	-33.610825	1985/09/05	0	10
1	25.439069	-33.610825	1985/09/06	0	10
1	25.439069	-33.610825	1985/09/07	4.147156239	10
1	25.439069	-33.610825	1985/09/08	6.220735073	10
1	25.439069	-33.610825	1985/09/09	0	10
1	25.439069	-33.610825	1985/09/10	0	10
1	25.439069	-33.610825	1985/09/11	0	10
1	25.439069	-33.610825	1985/09/12	0	10
1	25.439069	-33.610825	1985/09/13	7.213261127	10
1	25.439069	-33.610825	1985/09/14	0	10
1	25.439069	-33.610825	1985/09/15	0	10
1	25.439069	-33.610825	1985/09/16	0	10
1	25.439069	-33.610825	1985/09/17	0	10
1	25.439069	-33.610825	1985/09/18	0	10
1	25.439069	-33.610825	1985/09/19	0	10
1	25.439069	-33.610825	1985/09/20	0	10
1	25.439069	-33.610825	1985/09/21	0	10
1	25.439069	-33.610825	1985/09/22	0	10
1	25.439069	-33.610825	1985/09/23	0	10
1	25.439069	-33.610825	1985/09/24	5.823582649	10
1	25.439069	-33.610825	1985/09/25	0	10
1	25.439069	-33.610825	1985/09/26	0	10
1	25.439069	-33.610825	1985/09/27	0	10
1	25.439069	-33.610825	1985/09/28	0	10
1	25.439069	-33.610825	1985/09/29	0	10
1	25.439069	-33.610825	1985/09/30	0	10
1	25.439069	-33.610825	1985/10/01	1.918613911	10
1	25.439069	-33.610825	1985/10/02	0	10
1	25.439069	-33.610825	1985/10/03	1.918613911	10
1	25.439069	-33.610825	1985/10/04	2.192701817	10
1	25.439069	-33.610825	1985/10/05	0	10
1	25.439069	-33.610825	1985/10/06	0	10
1	25.439069	-33.610825	1985/10/07	0	10
1	25.439069	-33.610825	1985/10/08	0	10
1	25.439069	-33.610825	1985/10/09	0	10
1	25.439069	-33.610825	1985/10/10	0	10
1	25.439069	-33.610825	1985/10/11	0	10
1	25.439069	-33.610825	1985/10/12	0	10
1	25.439069	-33.610825	1985/10/13	0	10
1	25.439069	-33.610825	1985/10/14	23.0797863	10
1	25.439069	-33.610825	1985/10/15	0	10
1	25.439069	-33.610825	1985/10/16	0	10
1	25.439069	-33.610825	1985/10/17	0	10
1	25.439069	-33.610825	1985/10/18	0	10
1	25.439069	-33.610825	1985/10/19	0	10
1	25.439069	-33.610825	1985/10/20	0	10
1	25.439069	-33.610825	1985/10/21	5.587053299	10
1	25.439069	-33.610825	1985/10/22	0	10
1	25.439069	-33.610825	1985/10/23	0	10
1	25.439069	-33.610825	1985/10/24	0	10
1	25.439069	-33.610825	1985/10/25	0	10
1	25.439069	-33.610825	1985/10/26	0	10
1	25.439069	-33.610825	1985/10/27	0	10
1	25.439069	-33.610825	1985/10/28	0	10
1	25.439069	-33.610825	1985/10/29	0	10
1	25.439069	-33.610825	1985/10/30	9.509899139	10
1	25.439069	-33.610825	1985/10/31	21.73691559	10
1	25.439069	-33.610825	1985/11/01	17.98978043	10
1	25.439069	-33.610825	1985/11/02	35.97956085	10
1	25.439069	-33.610825	1985/11/03	0	10
1	25.439069	-33.610825	1985/11/04	0	10
1	25.439069	-33.610825	1985/11/05	10.2798748	10
1	25.439069	-33.610825	1985/11/06	7.54368639	10
1	25.439069	-33.610825	1985/11/07	0	10
1	25.439069	-33.610825	1985/11/08	0	10
1	25.439069	-33.610825	1985/11/09	0	10
1	25.439069	-33.610825	1985/11/10	0	10
1	25.439069	-33.610825	1985/11/11	0	10
1	25.439069	-33.610825	1985/11/12	2.428315163	10
1	25.439069	-33.610825	1985/11/13	0	10
1	25.439069	-33.610825	1985/11/14	0	10
1	25.439069	-33.610825	1985/11/15	0	10
1	25.439069	-33.610825	1985/11/16	3.60900712	10
1	25.439069	-33.610825	1985/11/17	0	10
1	25.439069	-33.610825	1985/11/18	0	10
1	25.439069	-33.610825	1985/11/19	0	10
1	25.439069	-33.610825	1985/11/20	7.21801424	10
1	25.439069	-33.610825	1985/11/21	7.000975609	10
1	25.439069	-33.610825	1985/11/22	0	10
1	25.439069	-33.610825	1985/11/23	0	10
1	25.439069	-33.610825	1985/11/24	0	10
1	25.439069	-33.610825	1985/11/25	0	10
1	25.439069	-33.610825	1985/11/26	5.001311779	10
1	25.439069	-33.610825	1985/11/27	0	10
1	25.439069	-33.610825	1985/11/28	0	10
1	25.439069	-33.610825	1985/11/29	3.63302803	10
1	25.439069	-33.610825	1985/11/30	0	10
1	25.439069	-33.610825	1985/12/01	3.902595043	10
1	25.439069	-33.610825	1985/12/02	3.902595043	10
1	25.439069	-33.610825	1985/12/03	4.46010828	10
1	25.439069	-33.610825	1985/12/04	3.902595043	10
1	25.439069	-33.610825	1985/12/05	7.805190086	10
1	25.439069	-33.610825	1985/12/06	0	10
1	25.439069	-33.610825	1985/12/07	4.492058277	10
1	25.439069	-33.610825	1985/12/08	4.492058277	10
1	25.439069	-33.610825	1985/12/09	0	10
1	25.439069	-33.610825	1985/12/10	0	10
1	25.439069	-33.610825	1985/12/11	0	10
1	25.439069	-33.610825	1985/12/12	0	10
1	25.439069	-33.610825	1985/12/13	0	10
1	25.439069	-33.610825	1985/12/14	0	10
1	25.439069	-33.610825	1985/12/15	0	10
1	25.439069	-33.610825	1985/12/16	0	10
1	25.439069	-33.610825	1985/12/17	0	10
1	25.439069	-33.610825	1985/12/18	0	10
1	25.439069	-33.610825	1985/12/19	0	10
1	25.439069	-33.610825	1985/12/20	17.51770592	10
1	25.439069	-33.610825	1985/12/21	0	10
1	25.439069	-33.610825	1985/12/22	0	10
1	25.439069	-33.610825	1985/12/23	0	10
1	25.439069	-33.610825	1985/12/24	3.475865364	10
1	25.439069	-33.610825	1985/12/25	0	10
1	25.439069	-33.610825	1985/12/26	0	10
1	25.439069	-33.610825	1985/12/27	0	10
1	25.439069	-33.610825	1985/12/28	0	10
1	25.439069	-33.610825	1985/12/29	0	10
1	25.439069	-33.610825	1985/12/30	0	10
1	25.439069	-33.610825	1985/12/31	0	10
1	25.439069	-33.610825	1986/01/01	0	10
1	25.439069	-33.610825	1986/01/02	0	10
1	25.439069	-33.610825	1986/01/03	0	10
1	25.439069	-33.610825	1986/01/04	20.5654335	10
1	25.439069	-33.610825	1986/01/05	0	10
1	25.439069	-33.610825	1986/01/06	0	10
1	25.439069	-33.610825	1986/01/07	0	10
1	25.439069	-33.610825	1986/01/08	0	10
1	25.439069	-33.610825	1986/01/09	0	10
1	25.439069	-33.610825	1986/01/10	0	10
1	25.439069	-33.610825	1986/01/11	0	10
1	25.439069	-33.610825	1986/01/12	0	10
1	25.439069	-33.610825	1986/01/13	0	10
1	25.439069	-33.610825	1986/01/14	0	10
1	25.439069	-33.610825	1986/01/15	0	10
1	25.439069	-33.610825	1986/01/16	0	10
1	25.439069	-33.610825	1986/01/17	0	10
1	25.439069	-33.610825	1986/01/18	16.59357643	10
1	25.439069	-33.610825	1986/01/19	8.296788216	10
1	25.439069	-33.610825	1986/01/20	0	10
1	25.439069	-33.610825	1986/01/21	0	10
1	25.439069	-33.610825	1986/01/22	0	10
1	25.439069	-33.610825	1986/01/23	0	10
1	25.439069	-33.610825	1986/01/24	4.715283394	10
1	25.439069	-33.610825	1986/01/25	8.251745224	10
1	25.439069	-33.610825	1986/01/26	8.803380966	10
1	25.439069	-33.610825	1986/01/27	4.401690483	10
1	25.439069	-33.610825	1986/01/28	0	10
1	25.439069	-33.610825	1986/01/29	0	10
1	25.439069	-33.610825	1986/01/30	0	10
1	25.439069	-33.610825	1986/01/31	0	10
1	25.439069	-33.610825	1986/02/01	0	10
1	25.439069	-33.610825	1986/02/02	0	10
1	25.439069	-33.610825	1986/02/03	0	10
1	25.439069	-33.610825	1986/02/04	0	10
1	25.439069	-33.610825	1986/02/05	0	10
1	25.439069	-33.610825	1986/02/06	0	10
1	25.439069	-33.610825	1986/02/07	0	10
1	25.439069	-33.610825	1986/02/08	0	10
1	25.439069	-33.610825	1986/02/09	0	10
1	25.439069	-33.610825	1986/02/10	0	10
1	25.439069	-33.610825	1986/02/11	0	10
1	25.439069	-33.610825	1986/02/12	0	10
1	25.439069	-33.610825	1986/02/13	0	10
1	25.439069	-33.610825	1986/02/14	0	10
1	25.439069	-33.610825	1986/02/15	0	10
1	25.439069	-33.610825	1986/02/16	0	10
1	25.439069	-33.610825	1986/02/17	0	10
1	25.439069	-33.610825	1986/02/18	6.084382534	10
1	25.439069	-33.610825	1986/02/19	2.66191721	10
1	25.439069	-33.610825	1986/02/20	0	10
1	25.439069	-33.610825	1986/02/21	0	10
1	25.439069	-33.610825	1986/02/22	3.603455067	10
1	25.439069	-33.610825	1986/02/23	6.872303486	10
1	25.439069	-33.610825	1986/02/24	9.98671627	10
1	25.439069	-33.610825	1986/02/25	0	10
1	25.439069	-33.610825	1986/02/26	0	10
1	25.439069	-33.610825	1986/02/27	0	10
1	25.439069	-33.610825	1986/02/28	0	10
1	25.439069	-33.610825	1986/03/01	0	10
1	25.439069	-33.610825	1986/03/02	2.381268263	10
1	25.439069	-33.610825	1986/03/03	0	10
1	25.439069	-33.610825	1986/03/04	2.381268263	10
1	25.439069	-33.610825	1986/03/05	0	10
1	25.439069	-33.610825	1986/03/06	0	10
1	25.439069	-33.610825	1986/03/07	4.531136513	10
1	25.439069	-33.610825	1986/03/08	4.531136513	10
1	25.439069	-33.610825	1986/03/09	0	10
1	25.439069	-33.610825	1986/03/10	0	10
1	25.439069	-33.610825	1986/03/11	3.396659136	10
1	25.439069	-33.610825	1986/03/12	0	10
1	25.439069	-33.610825	1986/03/13	0	10
1	25.439069	-33.610825	1986/03/14	0	10
1	25.439069	-33.610825	1986/03/15	0	10
1	25.439069	-33.610825	1986/03/16	0	10
1	25.439069	-33.610825	1986/03/17	0	10
1	25.439069	-33.610825	1986/03/18	0	10
1	25.439069	-33.610825	1986/03/19	0	10
1	25.439069	-33.610825	1986/03/20	0	10
1	25.439069	-33.610825	1986/03/21	0	10
1	25.439069	-33.610825	1986/03/22	7.839211941	10
1	25.439069	-33.610825	1986/03/23	0	10
1	25.439069	-33.610825	1986/03/24	0	10
1	25.439069	-33.610825	1986/03/25	0	10
1	25.439069	-33.610825	1986/03/26	0	10
1	25.439069	-33.610825	1986/03/27	0	10
1	25.439069	-33.610825	1986/03/28	0	10
1	25.439069	-33.610825	1986/03/29	0	10
1	25.439069	-33.610825	1986/03/30	3.539047718	10
1	25.439069	-33.610825	1986/03/31	0	10
1	25.439069	-33.610825	1986/04/01	0	10
1	25.439069	-33.610825	1986/04/02	0	10
1	25.439069	-33.610825	1986/04/03	0	10
1	25.439069	-33.610825	1986/04/04	0	10
1	25.439069	-33.610825	1986/04/05	8.226489067	10
1	25.439069	-33.610825	1986/04/06	0	10
1	25.439069	-33.610825	1986/04/07	0	10
1	25.439069	-33.610825	1986/04/08	0	10
1	25.439069	-33.610825	1986/04/09	0	10
1	25.439069	-33.610825	1986/04/10	0	10
1	25.439069	-33.610825	1986/04/11	0	10
1	25.439069	-33.610825	1986/04/12	0	10
1	25.439069	-33.610825	1986/04/13	0	10
1	25.439069	-33.610825	1986/04/14	0	10
1	25.439069	-33.610825	1986/04/15	0	10
1	25.439069	-33.610825	1986/04/16	0	10
1	25.439069	-33.610825	1986/04/17	0	10
1	25.439069	-33.610825	1986/04/18	0	10
1	25.439069	-33.610825	1986/04/19	0	10
1	25.439069	-33.610825	1986/04/20	0	10
1	25.439069	-33.610825	1986/04/21	0	10
1	25.439069	-33.610825	1986/04/22	0	10
1	25.439069	-33.610825	1986/04/23	0	10
1	25.439069	-33.610825	1986/04/24	0	10
1	25.439069	-33.610825	1986/04/25	0	10
1	25.439069	-33.610825	1986/04/26	6.183410168	10
1	25.439069	-33.610825	1986/04/27	0	10
1	25.439069	-33.610825	1986/04/28	0	10
1	25.439069	-33.610825	1986/04/29	6.183410168	10
1	25.439069	-33.610825	1986/04/30	0	10
1	25.439069	-33.610825	1986/05/01	0	10
1	25.439069	-33.610825	1986/05/02	0	10
1	25.439069	-33.610825	1986/05/03	0	10
1	25.439069	-33.610825	1986/05/04	0	10
1	25.439069	-33.610825	1986/05/05	0	10
1	25.439069	-33.610825	1986/05/06	0	10
1	25.439069	-33.610825	1986/05/07	0	10
1	25.439069	-33.610825	1986/05/08	7.146362305	10
1	25.439069	-33.610825	1986/05/09	0	10
1	25.439069	-33.610825	1986/05/10	0	10
1	25.439069	-33.610825	1986/05/11	0	10
1	25.439069	-33.610825	1986/05/12	0	10
1	25.439069	-33.610825	1986/05/13	0	10
1	25.439069	-33.610825	1986/05/14	0	10
1	25.439069	-33.610825	1986/05/15	0	10
1	25.439069	-33.610825	1986/05/16	0	10
1	25.439069	-33.610825	1986/05/17	0	10
1	25.439069	-33.610825	1986/05/18	0	10
1	25.439069	-33.610825	1986/05/19	0	10
1	25.439069	-33.610825	1986/05/20	0	10
1	25.439069	-33.610825	1986/05/21	0	10
1	25.439069	-33.610825	1986/05/22	0	10
1	25.439069	-33.610825	1986/05/23	0	10
1	25.439069	-33.610825	1986/05/24	0	10
1	25.439069	-33.610825	1986/05/25	0	10
1	25.439069	-33.610825	1986/05/26	0	10
1	25.439069	-33.610825	1986/05/27	0	10
1	25.439069	-33.610825	1986/05/28	0	10
1	25.439069	-33.610825	1986/05/29	0	10
1	25.439069	-33.610825	1986/05/30	0	10
1	25.439069	-33.610825	1986/05/31	0	10
1	25.439069	-33.610825	1986/06/01	0	10
1	25.439069	-33.610825	1986/06/02	0	10
1	25.439069	-33.610825	1986/06/03	0	10
1	25.439069	-33.610825	1986/06/04	0	10
1	25.439069	-33.610825	1986/06/05	14.92300987	10
1	25.439069	-33.610825	1986/06/06	0	10
1	25.439069	-33.610825	1986/06/07	0	10
1	25.439069	-33.610825	1986/06/08	0	10
1	25.439069	-33.610825	1986/06/09	0	10
1	25.439069	-33.610825	1986/06/10	0	10
1	25.439069	-33.610825	1986/06/11	0	10
1	25.439069	-33.610825	1986/06/12	0	10
1	25.439069	-33.610825	1986/06/13	0	10
1	25.439069	-33.610825	1986/06/14	0	10
1	25.439069	-33.610825	1986/06/15	0	10
1	25.439069	-33.610825	1986/06/16	0	10
1	25.439069	-33.610825	1986/06/17	0	10
1	25.439069	-33.610825	1986/06/18	0	10
1	25.439069	-33.610825	1986/06/19	0	10
1	25.439069	-33.610825	1986/06/20	5.686522961	10
1	25.439069	-33.610825	1986/06/21	0	10
1	25.439069	-33.610825	1986/06/22	0	10
1	25.439069	-33.610825	1986/06/23	0	10
[truncated: 304,781 more rows]
