# Supplementary material for: Restoring South African subtropical succulent thicket using Portulacaria afra: root growth of cuttings differs depending on the harvest site during a drought
Source: PeerJ. 2024 Jun 28;12:e17471. doi: 10.7717/peerj.17471 (PMC11216190; doi:10.7717/peerj.17471)
Supplement: Supplemental Information 12 — The raw sampling data which suggests that parent-plant condition plays a crucial role in root development. [file peerj-12-17471-s012.csv]

SamplingEvent	DaysSinceStart	Site	Individual	Rep	RootedYN	MaxRootLen	RootMass	LeafMoisture	Comments
2	20	1	1	5	Y	NA	NA	NA	1 incipient root
2	20	1	1	10	Y	NA	NA	NA	Tiny incipient roots
2	20	1	1	16	N	NA	NA	NA	NA
2	20	1	1	34	N	NA	NA	NA	NA
2	20	1	1	35	N	NA	NA	NA	NA
2	20	1	1	39	N	NA	NA	NA	NA
2	20	1	2	4	N	NA	NA	NA	Only sealed
2	20	1	2	10	Y	NA	NA	NA	1 rooting point
2	20	1	2	13	Y	NA	NA	NA	Signs of roots
2	20	1	2	18	N	NA	NA	NA	Sealing
2	20	1	2	28	N	NA	NA	NA	NA
2	20	1	2	37	N	NA	NA	NA	NA
2	20	1	3	2	N	NA	NA	NA	Rot
2	20	1	3	8	Y	NA	NA	NA	Rooting all around stem
2	20	1	3	13	Y	NA	NA	NA	Flowering
2	20	1	3	23	N	NA	NA	NA	NA
2	20	1	3	29	N	NA	NA	NA	NA
2	20	1	3	32	Y	NA	NA	NA	Rooting all around stem
2	20	1	4	12	Y	NA	NA	NA	1 rooting point
2	20	1	4	20	N	NA	NA	NA	NA
2	20	1	4	23	N	NA	NA	NA	NA
2	20	1	4	34	Y	NA	NA	NA	Half of stem rooting
2	20	1	4	41	Y	NA	NA	NA	1 rooting point
2	20	1	4	42	Y	NA	NA	NA	Rooting all around stem
2	20	1	5	10	Y	NA	NA	NA	Roots all around stem
2	20	1	5	12	N	NA	NA	NA	NA
2	20	1	5	17	N	NA	NA	NA	NA
2	20	1	5	25	Y	NA	NA	NA	Roots all around stem
2	20	1	5	26	Y	NA	NA	NA	NA
2	20	1	5	27	N	NA	NA	NA	NA
2	20	2	1	1	Y	NA	NA	NA	1 rooting point
2	20	2	1	5	N	NA	NA	NA	NA
2	20	2	1	19	N	NA	NA	NA	NA
2	20	2	1	34	Y	NA	NA	NA	2 rooting points
2	20	2	1	36	Y	NA	NA	NA	Rooting all around stem
2	20	2	1	38	N	NA	NA	NA	NA
2	20	2	2	15	Y	NA	NA	NA	Rooting all around stem
2	20	2	2	20	Y	NA	NA	NA	Rooting all around stem
2	20	2	2	26	Y	NA	NA	NA	Rooting all around stem, big roots
2	20	2	2	29	Y	NA	NA	NA	2 large roots
2	20	2	2	35	Y	NA	NA	NA	Lots of roots
2	20	2	2	39	Y	NA	NA	NA	Rooting all around stem
2	20	2	3	7	N	NA	NA	NA	Rot
2	20	2	3	10	N	NA	NA	NA	NA
2	20	2	3	18	Y	NA	NA	NA	NA
2	20	2	3	21	Y	NA	NA	NA	NA
2	20	2	3	31	Y	NA	NA	NA	Incipient roots
2	20	2	3	36	Y	NA	NA	NA	2 rooting points
2	20	2	4	3	Y	NA	NA	NA	Signs of roots
2	20	2	4	5	Y	NA	NA	NA	Roots all around stem
2	20	2	4	16	Y	NA	NA	NA	Super small roots
2	20	2	4	26	Y	NA	NA	NA	2 rooting points
2	20	2	4	31	Y	NA	NA	NA	Incipient roots
2	20	2	4	33	N	NA	NA	NA	NA
2	20	2	5	9	N	NA	NA	NA	NA
2	20	2	5	17	Y	NA	NA	NA	Rooting all around stem
2	20	2	5	18	Y	NA	NA	NA	Incipient roots
2	20	2	5	19	N	NA	NA	NA	NA
2	20	2	5	23	N	NA	NA	NA	NA
2	20	2	5	26	N	NA	NA	NA	NA
2	20	3	1	4	N	NA	NA	NA	NA
2	20	3	1	6	N	NA	NA	NA	NA
2	20	3	1	9	N	NA	NA	NA	NA
2	20	3	1	14	N	NA	NA	NA	Rot
2	20	3	1	31	Y	NA	NA	NA	3 rooting points
2	20	3	1	39	N	NA	NA	NA	Dry inside, rot
2	20	3	2	24	Y	NA	NA	NA	1 rooting point
2	20	3	2	32	N	NA	NA	NA	Withered
2	20	3	2	34	Y	NA	NA	NA	NA
2	20	3	2	36	N	NA	NA	NA	Rot
2	20	3	2	41	Y	NA	NA	NA	Incipient roots
2	20	3	2	42	N	NA	NA	NA	Rot
2	20	3	3	5	N	NA	NA	NA	NA
2	20	3	3	13	N	NA	NA	NA	Hardly any leaves
2	20	3	3	17	N	NA	NA	NA	NA
2	20	3	3	28	N	NA	NA	NA	Looking terrible, full seal
2	20	3	3	34	N	NA	NA	NA	NA
2	20	3	3	39	N	NA	NA	NA	NA
2	20	3	4	11	N	NA	NA	NA	NA
2	20	3	4	15	N	NA	NA	NA	Starting to rot
2	20	3	4	35	N	NA	NA	NA	NA
2	20	3	4	38	N	NA	NA	NA	NA
2	20	3	4	40	N	NA	NA	NA	NA
2	20	3	4	42	Y	NA	NA	NA	1 rooting point
2	20	3	5	8	N	NA	NA	NA	NA
2	20	3	5	16	N	NA	NA	NA	NA
2	20	3	5	17	N	NA	NA	NA	NA
2	20	3	5	23	Y	NA	NA	NA	Half of stem rooting
2	20	3	5	34	N	NA	NA	NA	NA
2	20	3	5	37	N	NA	NA	NA	Dead, rot
2	20	4	1	1	N	NA	NA	NA	NA
2	20	4	1	3	N	NA	NA	NA	NA
2	20	4	1	6	Y	NA	NA	NA	NA
2	20	4	1	7	N	NA	NA	NA	NA
2	20	4	1	25	N	NA	NA	NA	NA
2	20	4	1	42	Y	NA	NA	NA	Incipient roots
2	20	4	2	5	N	NA	NA	NA	Rot
2	20	4	2	25	N	NA	NA	NA	NA
2	20	4	2	28	N	NA	NA	NA	NA
2	20	4	2	31	Y	NA	NA	NA	Roots all around stem
2	20	4	2	36	N	NA	NA	NA	NA
2	20	4	2	41	N	NA	NA	NA	Rot
2	20	4	3	2	N	NA	NA	NA	Flowered
2	20	4	3	3	N	NA	NA	NA	NA
2	20	4	3	12	N	NA	NA	NA	NA
2	20	4	3	15	N	NA	NA	NA	NA
2	20	4	3	28	N	NA	NA	NA	Rot
2	20	4	3	29	N	NA	NA	NA	NA
2	20	4	4	6	N	NA	NA	NA	NA
2	20	4	4	10	N	NA	NA	NA	NA
2	20	4	4	29	N	NA	NA	NA	NA
2	20	4	4	32	N	NA	NA	NA	NA
2	20	4	4	33	N	NA	NA	NA	NA
2	20	4	4	40	N	NA	NA	NA	NA
2	20	4	5	1	N	NA	NA	NA	NA
2	20	4	5	7	N	NA	NA	NA	Stem shriveled
2	20	4	5	8	N	NA	NA	NA	Hardly any leaves
2	20	4	5	13	N	NA	NA	NA	Rot
2	20	4	5	32	N	NA	NA	NA	Rot
2	20	4	5	36	N	NA	NA	NA	Rot
2	20	5	1	8	N	NA	NA	NA	NA
2	20	5	1	10	N	NA	NA	NA	NA
2	20	5	1	12	N	NA	NA	NA	NA
2	20	5	1	14	N	NA	NA	NA	NA
2	20	5	1	21	N	NA	NA	NA	NA
2	20	5	1	30	N	NA	NA	NA	NA
2	20	5	3	2	N	NA	NA	NA	Abscised
2	20	5	3	3	Y	NA	NA	NA	Sealed
2	20	5	3	6	N	NA	NA	NA	Signs of roots, fell out
2	20	5	3	9	N	NA	NA	NA	NA
2	20	5	3	10	N	NA	NA	NA	NA
2	20	5	3	12	Y	NA	NA	NA	Incipient roots
2	20	5	4	4	Y	NA	NA	NA	NA
2	20	5	4	9	N	NA	NA	NA	NA
2	20	5	4	12	Y	NA	NA	NA	Incipient roots
2	20	5	4	15	N	NA	NA	NA	NA
2	20	5	4	34	N	NA	NA	NA	NA
2	20	5	4	40	N	NA	NA	NA	NA
2	20	5	5	10	N	NA	NA	NA	Rot
2	20	5	5	16	N	NA	NA	NA	NA
2	20	5	5	18	N	NA	NA	NA	NA
2	20	5	5	22	N	NA	NA	NA	NA
2	20	5	5	23	N	NA	NA	NA	NA
2	20	5	5	34	N	NA	NA	NA	NA
2	20	6	1	7	Y	NA	NA	NA	Roots all around stem
2	20	6	1	10	N	NA	NA	NA	Soil rock hard
2	20	6	1	20	Y	NA	NA	NA	Half of stem rooting
2	20	6	1	32	Y	NA	NA	NA	Rooting all around stem
2	20	6	1	35	Y	NA	NA	NA	Rooting all around stem
2	20	6	1	37	Y	NA	NA	NA	Rooting all around stem
2	20	6	2	9	Y	NA	NA	NA	Half of stem rooting
2	20	6	2	15	Y	NA	NA	NA	4 rooting points
2	20	6	2	21	Y	NA	NA	NA	1 rooting point
2	20	6	2	25	Y	NA	NA	NA	Rooting all around stem
2	20	6	2	32	Y	NA	NA	NA	NA
2	20	6	2	34	Y	NA	NA	NA	Roots all around stem
2	20	6	3	1	Y	NA	NA	NA	NA
2	20	6	3	11	Y	NA	NA	NA	Rooting all around stem
2	20	6	3	21	Y	NA	NA	NA	Half of stem rooting
2	20	6	3	25	Y	NA	NA	NA	Incipient roots
2	20	6	3	39	Y	NA	NA	NA	Rooting all around stem
2	20	6	4	2	Y	NA	NA	NA	Rooting all around stem
2	20	6	4	17	N	NA	NA	NA	NA
2	20	6	4	20	Y	NA	NA	NA	Rooting all around stem
2	20	6	4	24	Y	NA	NA	NA	Rooting all around stem
2	20	6	4	26	Y	NA	NA	NA	Rooting all around stem
2	20	6	4	35	Y	NA	NA	NA	Rooting all around stem, New leaves?
2	20	6	4	38	N	NA	NA	NA	NA
2	20	6	5	4	Y	NA	NA	NA	Big roots
2	20	6	5	8	Y	NA	NA	NA	NA
2	20	6	5	10	Y	NA	NA	NA	NA
2	20	6	5	24	Y	NA	NA	NA	Incipient roots
2	20	6	5	33	Y	NA	NA	NA	Roots all around stem
2	20	6	5	35	Y	NA	NA	NA	Signs of roots
2	20	7	1	5	N	NA	NA	NA	NA
2	20	7	1	19	N	NA	NA	NA	NA
2	20	7	1	22	N	NA	NA	NA	NA
2	20	7	1	23	Y	NA	NA	NA	1 rooting point
2	20	7	1	33	Y	NA	NA	NA	2 rooting points
2	20	7	1	41	N	NA	NA	NA	NA
2	20	7	2	13	N	NA	NA	NA	NA
2	20	7	2	14	N	NA	NA	NA	NA
2	20	7	2	16	N	NA	NA	NA	NA
2	20	7	2	26	N	NA	NA	NA	NA
2	20	7	2	38	N	NA	NA	NA	Rot
2	20	7	2	41	N	NA	NA	NA	NA
2	20	7	3	8	N	NA	NA	NA	NA
2	20	7	3	10	N	NA	NA	NA	Withered leaves, NA
2	20	7	3	15	N	NA	NA	NA	NA
2	20	7	3	20	N	NA	NA	NA	Flowered
2	20	7	3	22	N	NA	NA	NA	NA
2	20	7	3	39	N	NA	NA	NA	Flowered
2	20	7	4	4	N	NA	NA	NA	NA
2	20	7	4	5	N	NA	NA	NA	NA
2	20	7	4	19	N	NA	NA	NA	NA
2	20	7	4	22	Y	NA	NA	NA	NA
2	20	7	4	33	N	NA	NA	NA	NA
2	20	7	4	37	Y	NA	NA	NA	Rooting all around stem
2	20	7	5	3	N	NA	NA	NA	NA
2	20	7	5	6	N	NA	NA	NA	NA
2	20	7	5	21	Y	NA	NA	NA	Flowered
2	20	7	5	31	N	NA	NA	NA	Flowered, rot
2	20	7	5	37	N	NA	NA	NA	NA
2	20	7	5	39	N	NA	NA	NA	NA
2	20	8	1	15	N	NA	NA	NA	Flowering
2	20	8	1	33	N	NA	NA	NA	Flowered, NA
2	20	8	1	36	N	NA	NA	NA	Flowering
2	20	8	1	38	N	NA	NA	NA	Rot
2	20	8	1	39	Y	NA	NA	NA	Incipient roots, 1 rooting point
2	20	8	1	40	N	NA	NA	NA	Flowering
2	20	8	2	1	N	NA	NA	NA	NA
2	20	8	2	5	N	NA	NA	NA	NA
2	20	8	2	8	Y	NA	NA	NA	2 rooting points
2	20	8	2	16	N	NA	NA	NA	NA
2	20	8	2	20	Y	NA	NA	NA	Flowered, half of stem rooting
2	20	8	2	29	N	NA	NA	NA	NA
2	20	8	3	2	Y	NA	NA	NA	NA
2	20	8	3	4	N	NA	NA	NA	NA
2	20	8	3	15	N	NA	NA	NA	NA
2	20	8	3	18	N	NA	NA	NA	Flowered
2	20	8	3	27	N	NA	NA	NA	NA
2	20	8	3	39	N	NA	NA	NA	Rot
2	20	8	4	6	N	NA	NA	NA	Flowered, rot
2	20	8	4	14	N	NA	NA	NA	Flowering
2	20	8	4	23	N	NA	NA	NA	Flowered
2	20	8	4	29	N	NA	NA	NA	Flowered
2	20	8	4	31	N	NA	NA	NA	Flowered, rot
2	20	8	4	41	N	NA	NA	NA	Flowered
2	20	8	5	4	N	NA	NA	NA	NA
2	20	8	5	6	N	NA	NA	NA	Flowered, very few leaves
2	20	8	5	11	N	NA	NA	NA	Flowered
2	20	8	5	13	N	NA	NA	NA	Flowered
2	20	8	5	15	N	NA	NA	NA	Flowering
2	20	8	5	40	N	NA	NA	NA	NA
2	20	9	1	11	Y	NA	NA	NA	Incipient roots
2	20	9	1	15	Y	NA	NA	NA	Roots all around stem
2	20	9	1	23	Y	NA	NA	NA	Rooting all around stem
2	20	9	1	26	Y	NA	NA	NA	Incipient roots
2	20	9	1	28	Y	NA	NA	NA	Incipient roots
2	20	9	1	29	Y	NA	NA	NA	Half of stem rooting
2	20	9	2	2	Y	NA	NA	NA	Half of stem rooting, incipient roots
2	20	9	2	4	Y	NA	NA	NA	Rooting all around stem
2	20	9	2	15	Y	NA	NA	NA	Not a lot of roots
2	20	9	2	17	Y	NA	NA	NA	Longish roots
2	20	9	2	21	Y	NA	NA	NA	Roots growing from removed side shoot wound, long roots
2	20	9	2	25	N	NA	NA	NA	NA
2	20	9	3	5	Y	NA	NA	NA	Roots all around stem
2	20	9	3	11	Y	NA	NA	NA	Incipient roots
2	20	9	3	16	Y	NA	NA	NA	Roots all around stem, big roots
2	20	9	3	20	Y	NA	NA	NA	1 rooting point
2	20	9	3	21	N	NA	NA	NA	Rot
2	20	9	3	33	Y	NA	NA	NA	Rotting on roots
2	20	9	4	1	N	NA	NA	NA	New leaves?
2	20	9	4	14	Y	NA	NA	NA	Roots all around stem
2	20	9	4	17	Y	NA	NA	NA	1 rooting point
2	20	9	4	23	N	NA	NA	NA	NA
2	20	9	4	35	N	NA	NA	NA	NA
2	20	9	4	36	Y	NA	NA	NA	Incipient roots
2	20	9	5	10	Y	NA	NA	NA	Incipient roots
2	20	9	5	20	Y	NA	NA	NA	Rooting all around stem
2	20	9	5	29	Y	NA	NA	NA	Roots all around stem
2	20	9	5	30	Y	NA	NA	NA	NA
2	20	9	5	31	Y	NA	NA	NA	Big roots
2	20	9	5	41	Y	NA	NA	NA	Roots all around
2	20	10	1	7	Y	NA	NA	NA	Tiny incipient roots
2	20	10	1	17	Y	NA	NA	NA	Roots all around stem
2	20	10	1	18	Y	NA	NA	NA	Roots all around stem
2	20	10	1	29	Y	NA	NA	NA	Incipient roots
2	20	10	1	36	Y	NA	NA	NA	Roots all around stem
2	20	10	1	37	N	NA	NA	NA	ONLY sealed
2	20	10	2	10	Y	NA	NA	NA	Rooting all around stem
2	20	10	2	32	Y	NA	NA	NA	Insane roots
2	20	10	2	33	Y	NA	NA	NA	Roots all around stem stem
2	20	10	2	37	Y	NA	NA	NA	Rooting all around stem
2	20	10	2	39	Y	NA	NA	NA	Rooting all around stem
2	20	10	2	40	Y	NA	NA	NA	Rooting all around stem, massive roots
2	20	10	3	7	Y	NA	NA	NA	NA
2	20	10	3	8	Y	NA	NA	NA	Roots all around stem
2	20	10	3	24	Y	NA	NA	NA	Rooting all around stem
2	20	10	3	27	Y	NA	NA	NA	Rooting all around stem
2	20	10	3	36	Y	NA	NA	NA	Half of stem rooting
2	20	10	3	39	Y	NA	NA	NA	Rooting all around stem
2	20	10	4	8	Y	NA	NA	NA	Incipient roots
2	20	10	4	17	Y	NA	NA	NA	2 rooting points
2	20	10	4	22	Y	NA	NA	NA	Incipient roots
2	20	10	4	25	Y	NA	NA	NA	Incipient roots
2	20	10	4	37	Y	NA	NA	NA	Roots all around stem
2	20	10	4	42	Y	NA	NA	NA	New leaves?, roots all around stem
2	20	10	5	2	Y	NA	NA	NA	3 rooting points
2	20	10	5	5	Y	NA	NA	NA	Incipient roots
2	20	10	5	11	N	NA	NA	NA	New leaves?
2	20	10	5	14	Y	NA	NA	NA	Rooting all around stem
2	20	10	5	19	Y	NA	NA	NA	Half of stem rooting
2	20	10	5	26	Y	NA	NA	NA	3 rooting points
3	27	1	1	2	N	0	NA	NA	roots around stem
3	27	1	1	9	Y	4.4	NA	NA	roots around stem
3	27	1	1	11	Y	0	NA	NA	roots around stem
3	27	1	1	28	Y	5.69	NA	NA	roots around stem
3	27	1	1	40	Y	4.3	NA	NA	roots around stem
3	27	1	1	42	Y	5.66	NA	NA	roots around stem
3	27	1	2	2	Y	0	NA	NA	1 rooting point
3	27	1	2	3	Y	0	NA	NA	roots around stem, incip. roots
3	27	1	2	5	Y	0	NA	NA	1 rooting point
3	27	1	2	16	N	0	NA	NA	some signs of rotting
3	27	1	2	24	N	0	NA	NA	NA
3	27	1	2	35	Y	0	NA	NA	some incip. roots
3	27	1	3	15	Y	2.35	NA	NA	3 rooting points
3	27	1	3	26	Y	4.46	NA	NA	half of stem incip. roots
3	27	1	3	27	Y	2.97	NA	NA	roots around stem
3	27	1	3	35	Y	0	NA	NA	1 rooting point
3	27	1	3	37	N	0	NA	NA	NA
3	27	1	3	41	Y	0.79	NA	NA	incip. roots around entire stem
3	27	1	4	17	Y	1.94	NA	NA	roots around stem
3	27	1	4	26	Y	1.66	NA	NA	incip. roots
3	27	1	4	29	N	0	NA	NA	NA
3	27	1	4	31	Y	1.65	NA	NA	roots on half of stem
3	27	1	4	32	Y	9.55	NA	NA	roots on entire stem
3	27	1	4	37	Y	3.32	NA	NA	roots on half of stem
3	27	1	5	3	Y	2.25	NA	NA	half stem incip. roots
3	27	1	5	8	Y	0.04	NA	NA	incip. roots on half of stem
3	27	1	5	13	Y	0	NA	NA	incip. roots
3	27	1	5	14	N	0	NA	NA	NA
3	27	1	5	19	N	0	NA	NA	NA
3	27	1	5	24	N	0	NA	NA	NA
3	27	2	1	6	Y	12.28	NA	NA	roots around stem
3	27	2	1	13	Y	6.47	NA	NA	roots around stem
3	27	2	1	17	Y	8.02	NA	NA	roots around stem
3	27	2	1	26	Y	40.17	NA	NA	NA
3	27	2	1	27	Y	3.45	NA	NA	roots around stem
3	27	2	1	35	Y	36.38	NA	NA	roots around stem, 2 long roots
3	27	2	2	9	Y	7.65	NA	NA	roots around stem
3	27	2	2	13	Y	8.04	NA	NA	NA
3	27	2	2	21	Y	4.25	NA	NA	roots on entire stem
3	27	2	2	24	Y	17.88	NA	NA	big roots
3	27	2	2	36	Y	14.36	NA	NA	1 big root
3	27	2	2	38	Y	2.86	NA	NA	roots around stem
3	27	2	3	8	Y	0	NA	NA	one point of rooting
3	27	2	3	9	Y	2.02	NA	NA	roots around entire stem
3	27	2	3	11	Y	14.58	NA	NA	some long roots
3	27	2	3	12	Y	0	NA	NA	roots around entire stem
3	27	2	3	24	Y	2.08	NA	NA	roots around stem
3	27	2	3	30	Y	4.43	NA	NA	roots around stem
3	27	2	4	6	Y	2.53	NA	NA	roots around enitire stem
3	27	2	4	10	Y	0.83	NA	NA	roots around stem
3	27	2	4	12	Y	2.53	NA	NA	roots around stem
3	27	2	4	17	N	0	NA	NA	NA
3	27	2	4	36	Y	1.81	NA	NA	roots around stem
3	27	2	4	39	Y	1.02	NA	NA	roots around stem
3	27	2	5	5	Y	1.65	NA	NA	roots on half of stem
3	27	2	5	11	Y	0	NA	NA	half of stem incip. roots
3	27	2	5	16	Y	0	NA	NA	incip. roots, roots around stem
3	27	2	5	24	Y	0	NA	NA	incip. roots 3 points
3	27	2	5	27	Y	0.46	NA	NA	roots around stem
3	27	2	5	42	Y	0.74	NA	NA	roots around enitire stem, incip. roots very tiny.
3	27	3	1	8	Y	2.5	NA	NA	roots around stem
3	27	3	1	11	Y	0	NA	NA	some incip. roots
3	27	3	1	12	Y	2.64	NA	NA	3 rooting points
3	27	3	1	13	N	0	NA	NA	NA
3	27	3	1	17	Y	2.37	NA	NA	roots around enitire stem
3	27	3	1	29	Y	0	NA	NA	incip. roots
3	27	3	2	3	N	0	NA	NA	NA
3	27	3	2	12	N	0	NA	NA	NA
3	27	3	2	22	N	0	NA	NA	NA
3	27	3	2	26	N	0	NA	NA	NA
3	27	3	2	31	N	0	NA	NA	NA
3	27	3	2	35	Y	2.58	NA	NA	half of stem incip. roots
3	27	3	3	7	Y	0	NA	NA	incip. roots around stem
3	27	3	3	8	N	0	NA	NA	signs of rotting
3	27	3	3	20	Y	2.91	NA	NA	half of stem rooted
3	27	3	3	23	N	0	NA	NA	branch broken, starting to seal where broken
3	27	3	3	24	N	0	NA	NA	NA
3	27	3	3	31	N	0	NA	NA	plant is dead
3	27	3	4	1	N	0	NA	NA	NA
3	27	3	4	5	Y	0	NA	NA	small incip. root at 1 point
3	27	3	4	19	Y	1.82	NA	NA	roots around stem
3	27	3	4	21	Y	0	NA	NA	3 rooting points
3	27	3	4	30	N	0	NA	NA	NA
3	27	3	4	37	N	0	NA	NA	NA
3	27	3	5	4	N	0	NA	NA	NA
3	27	3	5	5	N	0	NA	NA	NA
3	27	3	5	6	N	0	NA	NA	NA
3	27	3	5	15	Y	0.79	NA	NA	roots around stem
3	27	3	5	32	Y	0	NA	NA	half of stem incip. roots
3	27	3	5	40	N	0	NA	NA	NA
3	27	4	1	9	N	0	NA	NA	NA
3	27	4	1	16	Y	0	NA	NA	1 small root
3	27	4	1	31	Y	0	NA	NA	half of stem roots
3	27	4	1	37	N	0	NA	NA	NA
3	27	4	1	40	N	0	NA	NA	NA
3	27	4	1	41	N	0	NA	NA	NA
3	27	4	2	6	Y	0	NA	NA	incip. roots on half of stem
3	27	4	2	8	N	0	NA	NA	NA
3	27	4	2	10	N	0	NA	NA	NA
3	27	4	2	11	N	0	NA	NA	NA
3	27	4	2	12	Y	0	NA	NA	some incip. roots
3	27	4	2	19	N	0	NA	NA	NA
3	27	4	3	4	Y	0	NA	NA	2 rooting points
3	27	4	3	6	N	0	NA	NA	NA
3	27	4	3	10	N	0	NA	NA	NA
3	27	4	3	22	N	0	NA	NA	NA
3	27	4	3	26	N	0	NA	NA	NA
3	27	4	3	40	N	0	NA	NA	NA
3	27	4	4	2	N	0	NA	NA	broken branch, mold on stem
3	27	4	4	3	Y	0	NA	NA	half of stem incip roots
3	27	4	4	7	N	0	NA	NA	NA
3	27	4	4	9	N	0	NA	NA	NA
3	27	4	4	35	Y	1.67	NA	NA	half of stem got roots
3	27	4	4	42	Y	0	NA	NA	incip. roots around stem
3	27	4	5	10	N	0	NA	NA	some mold on it
3	27	4	5	15	N	0	NA	NA	NA
3	27	4	5	20	N	0	NA	NA	rotted
3	27	4	5	24	N	0	NA	NA	NA
3	27	4	5	28	N	0	NA	NA	some rotting
3	27	4	5	42	N	0	NA	NA	NA
3	27	5	1	1	Y	1.97	NA	NA	roots around entire stem, 1 long root.
3	27	5	1	6	N	0	NA	NA	NA
3	27	5	1	11	N	0	NA	NA	NA
3	27	5	1	17	N	0	NA	NA	NA
3	27	5	1	37	Y	0	NA	NA	one rooting point
3	27	5	1	38	N	0	NA	NA	NA
3	27	5	3	5	N	0	NA	NA	NA
3	27	5	3	18	N	0	NA	NA	NA
3	27	5	3	26	Y	0	NA	NA	incip. roots around stem
3	27	5	3	28	Y	0	NA	NA	one incip. root
3	27	5	3	29	Y	4.33	NA	NA	roots around stem
3	27	5	3	38	Y	2.7	NA	NA	roots around stem
3	27	5	4	13	Y	0	NA	NA	Incip. roots from 3 points
3	27	5	4	14	N	0	NA	NA	NA
3	27	5	4	17	N	0	NA	NA	NA
3	27	5	4	21	Y	0	NA	NA	incip. roots at 3 points
3	27	5	4	35	Y	4.83	NA	NA	4 rooting points
3	27	5	4	38	Y	2.3	NA	NA	half of stem rooted
3	27	5	5	8	N	0	NA	NA	NA
3	27	5	5	11	N	0	NA	NA	NA
3	27	5	5	25	Y	6.43	NA	NA	2 rooting points
3	27	5	5	29	N	0	NA	NA	NA
3	27	5	5	31	Y	0	NA	NA	roots around entire stem, inc. roots
3	27	5	5	37	Y	0	NA	NA	some icip. roots
3	27	6	1	13	Y	8.24	NA	NA	roots around stem, 1 large root
3	27	6	1	28	Y	1.44	NA	NA	roots al around
3	27	6	1	30	Y	21.81	NA	NA	big roots all around
3	27	6	1	34	Y	1.66	NA	NA	roots around stem
3	27	6	1	36	Y	4.65	NA	NA	roots around stem
3	27	6	1	42	Y	2.14	NA	NA	roots around stem
3	27	6	2	1	Y	4.5	NA	NA	roots around stem
3	27	6	2	11	Y	17.91	NA	NA	Big roots
3	27	6	2	29	Y	1.86	NA	NA	roots around entire stem
3	27	6	2	31	Y	45.68	NA	NA	roots around entire stem, also some long roots
3	27	6	2	35	Y	14.76	NA	NA	half of stem roots
3	27	6	2	41	Y	20.41	NA	NA	NA
3	27	6	3	6	Y	14.64	NA	NA	roots around entire stem
3	27	6	3	15	Y	4.3	NA	NA	roots around stem
3	27	6	3	18	Y	10.98	NA	NA	long roots
3	27	6	3	19	Y	7.52	NA	NA	roots around stem
3	27	6	3	23	Y	40.63	NA	NA	long roots. roots around stem
3	27	6	3	32	Y	4.85	NA	NA	roots around stem
3	27	6	3	34	Y	0	NA	NA	incip. roots, roots around stem
3	27	6	4	4	Y	11.73	NA	NA	roots all around
3	27	6	4	5	Y	0	NA	NA	1 rooting point
3	27	6	4	16	Y	11.04	NA	NA	made some roots
3	27	6	4	21	Y	3.63	NA	NA	roots around stem
3	27	6	4	31	Y	22.43	NA	NA	big roots all around
3	27	6	5	3	Y	37.88	NA	NA	multiple long roots
3	27	6	5	6	Y	27.21	NA	NA	roots around stem, some long roots
3	27	6	5	7	Y	24.64	NA	NA	Big roots
3	27	6	5	16	Y	44.24	NA	NA	NA
3	27	6	5	38	Y	28.29	NA	NA	some long roots
3	27	6	5	41	Y	1.74	NA	NA	roots all around
3	27	7	1	6	Y	0	NA	NA	flowered, one point of rooting
3	27	7	1	10	Y	1.36	NA	NA	roots around stem
3	27	7	1	29	Y	0	NA	NA	2 rooting points
3	27	7	1	34	Y	3.57	NA	NA	roots around stem
3	27	7	1	38	Y	0	NA	NA	half of stem incip. roots
3	27	7	1	42	Y	0	NA	NA	half of stem incip. roots
3	27	7	2	19	Y	0	NA	NA	one tiny incip. root
3	27	7	2	27	Y	0	NA	NA	2 incip. root points
3	27	7	2	30	N	0	NA	NA	NA
3	27	7	2	36	Y	0	NA	NA	1 rooting point
3	27	7	2	40	N	0	NA	NA	NA
3	27	7	2	42	Y	0	NA	NA	incip. roots half of stem
3	27	7	3	1	Y	0	NA	NA	flowered, 2 point of incip. roots
3	27	7	3	4	N	0	NA	NA	flowered
3	27	7	3	11	N	0	NA	NA	NA
3	27	7	3	19	Y	0	NA	NA	1 rooting point
3	27	7	3	30	N	0	NA	NA	NA
3	27	7	3	32	Y	2.02	NA	NA	roots around stem
3	27	7	4	18	N	0	NA	NA	flowered
3	27	7	4	20	N	0	NA	NA	NA
3	27	7	4	29	N	0	NA	NA	2 incip. root points
3	27	7	4	31	Y	0	NA	NA	NA
3	27	7	4	39	Y	2.7	NA	NA	roots al around
3	27	7	4	42	Y	2.47	NA	NA	roots al around
3	27	7	5	1	Y	0	NA	NA	1 incip. root
3	27	7	5	15	N	0	NA	NA	flowered
3	27	7	5	16	N	0	NA	NA	flowered
3	27	7	5	29	N	0	NA	NA	NA
3	27	7	5	32	N	0	NA	NA	NA
3	27	7	5	35	Y	11	NA	NA	roots all around
3	27	8	1	1	Y	0.99	NA	NA	roots around stem
3	27	8	1	4	Y	0	NA	NA	one long root (accidentally broken it) half of stem covered in roots
3	27	8	1	6	N	0	NA	NA	flowered
3	27	8	1	13	N	0	NA	NA	NA
3	27	8	1	37	Y	0	NA	NA	flowered, half of stem incip roots
3	27	8	1	41	Y	0	NA	NA	incip. roots
3	27	8	2	3	N	0	NA	NA	NA
3	27	8	2	7	Y	3.64	NA	NA	roots around stem
3	27	8	2	9	Y	0	NA	NA	flowered, incip roots from 3 points
3	27	8	2	22	N	0	NA	NA	NA
3	27	8	2	23	Y	5	NA	NA	4 rooting points
3	27	8	2	31	Y	0	NA	NA	half of stem incip. roots
3	27	8	3	1	Y	3.11	NA	NA	flowered
3	27	8	3	3	N	0	NA	NA	flowered
3	27	8	3	19	N	0	NA	NA	flowered
3	27	8	3	20	Y	26.51	NA	NA	3 large roots
3	27	8	3	31	Y	0	NA	NA	2 points of rooting
3	27	8	3	38	N	0	NA	NA	flowered
3	27	8	4	10	Y	0	NA	NA	half of stem incip. roots
3	27	8	4	15	N	0	NA	NA	flowered
3	27	8	4	20	Y	2.74	NA	NA	flowered, 2 rooting points
3	27	8	4	25	Y	0	NA	NA	flowered, one incip. root
3	27	8	4	39	Y	5	NA	NA	incp. roots, one long root, flowering
3	27	8	4	40	N	0	NA	NA	flowering
3	27	8	5	1	N	0	NA	NA	Flowered, part of stem abscised
3	27	8	5	2	N	0	NA	NA	flowered
3	27	8	5	5	N	0	NA	NA	flowered
3	27	8	5	19	Y	0	NA	NA	flowered, one point of rooting
3	27	8	5	28	N	0	NA	NA	NA
3	27	8	5	29	N	0	NA	NA	flowered
3	27	9	1	2	Y	5.63	NA	NA	roots around stem
3	27	9	1	3	Y	10.01	NA	NA	bigger roots around the stem
3	27	9	1	4	Y	33.65	NA	NA	big roots
3	27	9	1	7	Y	4.16	NA	NA	roots around stem
3	27	9	1	10	Y	26.14	NA	NA	some long roots
3	27	9	1	33	Y	2.29	NA	NA	roots around stem
3	27	9	2	8	Y	3.89	NA	NA	roots around stem
3	27	9	2	18	Y	14.28	NA	NA	long root
3	27	9	2	32	Y	2.38	NA	NA	roots around entire stem
3	27	9	2	35	Y	25.19	NA	NA	long root
3	27	9	2	38	Y	6.19	NA	NA	one long root
3	27	9	2	42	Y	2.17	NA	NA	roots around enitire stem
3	27	9	3	13	Y	1.17	NA	NA	incip. roots
3	27	9	3	15	Y	2.65	NA	NA	roots around stem
3	27	9	3	22	N	0	NA	NA	NA
3	27	9	3	23	Y	5.65	NA	NA	roots around stem
3	27	9	3	25	Y	2.37	NA	NA	roots around stem
3	27	9	3	38	N	0	NA	NA	broken stem
3	27	9	4	2	Y	0	NA	NA	some incip. roots
3	27	9	4	5	Y	3.28	NA	NA	roots around stem
3	27	9	4	11	Y	9.21	NA	NA	roots around stem
3	27	9	4	16	N	0	NA	NA	big ant nest
3	27	9	4	19	Y	28.63	NA	NA	2 long roots
3	27	9	4	34	Y	3.05	NA	NA	roots around stem
3	27	9	5	2	Y	2.06	NA	NA	roots all around
3	27	9	5	6	Y	3.78	NA	NA	roots all around
3	27	9	5	26	N	0	NA	NA	NA
3	27	9	5	37	Y	0	NA	NA	some incip. roots
3	27	9	5	38	Y	4.93	NA	NA	roots around stem
3	27	9	5	39	Y	1.35	NA	NA	roots around stem
3	27	10	1	1	Y	2.12	NA	NA	roots around stem
3	27	10	1	2	Y	18.05	NA	NA	roots around stem, long roots
3	27	10	1	6	Y	1.87	NA	NA	incip. roots around stem.
3	27	10	1	14	Y	2.51	NA	NA	roots around stem
3	27	10	1	16	Y	2.17	NA	NA	roots around entire stem
3	27	10	1	34	Y	1.25	NA	NA	roots around stem
3	27	10	2	1	Y	2.78	NA	NA	roots around stem
3	27	10	2	2	Y	2.3	NA	NA	flowered, roots around stem
3	27	10	2	5	Y	3.06	NA	NA	flowered, roots around stem
3	27	10	2	11	Y	4.13	NA	NA	roots around stem
3	27	10	2	24	Y	18.24	NA	NA	lots of roots
3	27	10	2	34	Y	3.09	NA	NA	roots around entire stem
3	27	10	3	4	Y	22.57	NA	NA	NA
3	27	10	3	9	Y	3.1	NA	NA	roots around enitire stem
3	27	10	3	11	Y	3.41	NA	NA	roots around enitire stem
3	27	10	3	12	Y	4.01	NA	NA	roots around enitire stem
3	27	10	3	13	Y	3.81	NA	NA	roots around enitire stem
3	27	10	3	22	Y	0	NA	NA	incip. roots around stem
3	27	10	3	40	Y	4.78	NA	NA	roots around stem
3	27	10	4	5	Y	4.26	NA	NA	roots around stem
3	27	10	4	6	Y	25.91	NA	NA	some big roots
3	27	10	4	11	Y	1.79	NA	NA	incip. roots around stem
3	27	10	4	20	Y	0	NA	NA	some incip. roots
3	27	10	4	31	Y	4.2	NA	NA	roots around stem
3	27	10	5	7	Y	8.04	NA	NA	roots around stem
3	27	10	5	8	Y	2.38	NA	NA	roots around stem
3	27	10	5	9	Y	2.61	NA	NA	roots around stem
3	27	10	5	13	Y	3.58	NA	NA	roots around stem
3	27	10	5	36	Y	0	NA	NA	roots around stem
3	27	10	5	41	Y	0.89	NA	NA	half of stem incip. roots.
4	35	1	1	12	Y	56.77	0.0371	77.6	NA
4	35	1	1	20	Y	50.09	0.0743	75.8	NA
4	35	1	1	32	Y	30.82	0.0075	67.1	NA
4	35	1	1	33	NA	0	0	67.4	NA
4	35	1	1	37	N	0	0	62.4	NA
4	35	1	1	41	N	0	0	62.5	NA
4	35	1	2	12	Y	15.85	0.0119	64.8	NA
4	35	1	2	20	Y	58.22	0.0193	74	NA
4	35	1	2	21	Y	44.24	0.0095	80.3	NA
4	35	1	2	23	NA	NA	0	81.9	NA
4	35	1	2	26	NA	NA	0	79.5	NA
4	35	1	2	29	Y	56.5	0.0072	72.6	NA
4	35	1	3	17	Y	26.99	0.0242	75.8	NA
4	35	1	3	30	Y	52.29	0.0289	78.7	NA
4	35	1	3	33	Y	21.65	0.0062	71.6	NA
4	35	1	3	34	N	0	0	71.4	NA
4	35	1	3	36	Y	2.22	0.0021	75.3	NA
4	35	1	3	40	Y	44.16	0.0157	77.7	NA
4	35	1	4	4	Y	1.47	0	67.4	NA
4	35	1	4	13	Y	41.9	0.0203	81.5	NA
4	35	1	4	16	N	0	0	68.3	NA
4	35	1	4	20	NA	NA	NA	67.9	NA
4	35	1	4	27	Y	47.16	0.0285	75.1	NA
4	35	1	4	30	Y	6.74	0.0023	70.3	NA
4	35	1	5	11	Y	58.25	0.05	70.3	NA
4	35	1	5	21	Y	31.99	0.0089	74.2	NA
4	35	1	5	28	Y	28.15	0.0302	73.7	NA
4	35	1	5	29	Y	37.94	0.0211	74.7	NA
4	35	1	5	36	N	0	0	56.1	NA
4	35	1	5	38	N	0	0	61.4	NA
4	35	2	1	8	Y	54.94	0.0979	83.6	NA
4	35	2	1	10	Y	50.8	0.0993	82.9	NA
4	35	2	1	16	Y	42	0.0605	83.6	NA
4	35	2	1	22	Y	31.26	0.1105	83.2	NA
4	35	2	1	24	NA	45.28	NA	84.4	NA
4	35	2	1	32	Y	29.69	0.1808	80.7	NA
4	35	2	2	8	Y	39.78	0.0664	76.5	NA
4	35	2	2	11	Y	40.41	0.1221	80.9	NA
4	35	2	2	19	Y	37.81	0.0031	80.4	NA
4	35	2	2	23	Y	45.15	0.1013	80.4	NA
4	35	2	2	34	Y	39.41	0.0404	76	NA
4	35	2	2	42	Y	37.69	0.0802	74.4	NA
4	35	2	3	13	N	0	0	72.3	NA
4	35	2	3	14	Y	48.13	0.089	80.9	NA
4	35	2	3	15	Y	27.12	0.0273	79.2	NA
4	35	2	3	25	Y	41.2	0.1019	80.3	NA
4	35	2	3	39	Y	4.88	0.0063	77	NA
4	35	2	3	41	Y	16.07	0.0068	81.7	NA
4	35	2	4	1	Y	45.31	0.0459	79.3	NA
4	35	2	4	13	Y	47.74	0.0791	77.9	NA
4	35	2	4	23	Y	25.08	0.0069	72.5	NA
4	35	2	4	25	Y	43.15	0.0074	NA	Not enough leaf material
4	35	2	4	32	Y	6.1	0.0012	77.2	NA
4	35	2	4	37	Y	34.38	0.0202	78	NA
4	35	2	5	2	Y	17.49	0.0063	76.7	NA
4	35	2	5	8	Y	2.75	0	70	NA
4	35	2	5	13	Y	6.5	0.0019	77	NA
4	35	2	5	20	Y	38.11	0.0123	70	NA
4	35	2	5	22	Y	37.56	0.0114	75	NA
4	35	2	5	31	Y	18.7	0.0322	74.4	NA
4	35	3	1	1	Y	38.37	0.1833	79.2	NA
4	35	3	1	3	Y	32.22	0.0429	74.3	NA
4	35	3	1	15	Y	45.66	0.0985	80.8	NA
4	35	3	1	19	Y	57.31	0.1346	82.9	NA
4	35	3	1	21	Y	9.89	0.002	74.7	NA
4	35	3	1	36	Y	43.82	0.0381	82.5	Very few and very small leaves
4	35	3	2	14	N	0	0	61	*
4	35	3	2	15	Y	17.56	0.0084	76.6	*
4	35	3	2	25	N	0	0	61.4	*possibly 4.4.18
4	35	3	2	29	NA	0	0	66.4	NA
4	35	3	2	37	Y	1.21	0	66.5	Very few and very small leaves
4	35	3	2	40	N	0	0	77.5	NA
4	35	3	3	12	NA	0	0	63.3	NA
4	35	3	3	21	N	0	0	65.4	NA
4	35	3	3	26	N	0	0	57.2	NA
4	35	3	3	29	N	0	0	61	*
4	35	3	3	37	N	0	0	62.8	NA
4	35	3	3	40	NA	NA	NA	62.3	NA
4	35	3	4	3	Y	22.32	0.0501	68.7	NA
4	35	3	4	4	NA	0	0	64.2	NA
4	35	3	4	8	Y	25.72	0.0035	64.7	*Possibly not enough material
4	35	3	4	12	NA	0	0	64.7	*Possibly not enough material
4	35	3	4	20	N	0	0	64	NA
4	35	3	4	31	N	0	0	68.3	NA
4	35	3	5	1	Y	46.02	0.3069	78.6	NA
4	35	3	5	2	Y	32.9	0.0183	71.8	NA
4	35	3	5	25	N	0	0	74.6	*
4	35	3	5	31	Y	22.28	0.0039	66.1	*
4	35	3	5	36	Y	1.36	0	63.3	NA
4	35	3	5	41	Y	43.19	0.0072	78.5	NA
4	35	4	1	17	N	0	0	66.3	NA
4	35	4	1	20	N	0	0	63.3	NA
4	35	4	1	24	NA	0	0	65.4	NA
4	35	4	1	27	Y	32.12	0.025	83	NA
4	35	4	1	32	N	0	0	66	NA
4	35	4	1	39	Y	37.9	0.02	66.3	NA
4	35	4	2	14	N	0	0	67	NA
4	35	4	2	18	NA	0	0	64.5	NA
4	35	4	2	23	N	0	0	71.3	NA
4	35	4	2	24	Y	1.7	0	66.4	NA
4	35	4	2	34	Y	29.02	0.0248	79.6	NA
4	35	4	2	40	NA	0	0	65.1	NA
4	35	4	3	5	N	0	0	62	NA
4	35	4	3	18	N	0	0	59.9	NA
4	35	4	3	19	N	0	0	57.7	NA
4	35	4	3	33	N	0	0	58.9	NA
4	35	4	3	37	NA	0	0	61.6	*
4	35	4	3	39	NA	0	0	56.7	NA
4	35	4	4	11	Y	2.17	0	69.4	NA
4	35	4	4	16	Y	41.71	0.027	77.1	NA
4	35	4	4	19	NA	0	0	72.2	NA
4	35	4	4	20	NA	0	0	62.5	NA
4	35	4	4	21	NA	0	0	54.3	*
4	35	4	4	25	N	0	0	NA	NA
4	35	4	5	6	N	0	0	59.1	NA
4	35	4	5	9	N	0	0	58.7	NA
4	35	4	5	11	N	0	0	54.6	NA
4	35	4	5	16	N	0	0	61.5	NA
4	35	4	5	37	N	0	0	60.2	NA
4	35	4	5	39	N	0	0	59.1	NA
4	35	5	1	9	Y	0.84	0	72.1	NA
4	35	5	1	16	Y	33.08	0.1154	75.9	NA
4	35	5	1	30	NA	NA	NA	58.4	NA
4	35	5	1	35	N	0	0	65.9	NA
4	35	5	1	39	Y	10.57	0.0052	78.7	*Possibly not enough material
4	35	5	1	42	Y	18.73	0.0132	75.6	*Possibly 3.3.42
4	35	5	3	20	Y	41.33	0.0469	76.9	NA
4	35	5	3	24	Y	24.38	0.1279	78.5	NA
4	35	5	3	30	Y	35.87	0.0264	78.2	NA
4	35	5	3	33	Y	2.41	0	70.5	NA
4	35	5	3	36	NA	NA	NA	76.1	NA
4	35	5	3	37	Y	39.84	0.0222	81.7	NA
4	35	5	3	41	Y	38.84	0.0441	83.1	NA
4	35	5	4	2	NA	0	0	92.4	NA
4	35	5	4	5	NA	0	0	69.1	NA
4	35	5	4	16	N	0	0	75.1	NA
4	35	5	4	28	Y	1.6	0.0032	68.3	NA
4	35	5	4	36	Y	1.49	0	75	NA
4	35	5	4	42	Y	32.79	0.009	75.1	NA
4	35	5	5	12	Y	26.94	0.0057	80.9	NA
4	35	5	5	27	NA	1.25	0	74.2	NA
4	35	5	5	33	N	0	0	67	NA
4	35	5	5	35	N	0	0	68.9	NA
4	35	5	5	38	Y	12.74	0.0081	81.7	NA
4	35	6	1	17	Y	32.32	0.0286	84	NA
4	35	6	1	19	Y	7.17	0.0265	82.5	NA
4	35	6	1	25	Y	14.58	0.0062	79.5	NA
4	35	6	1	31	Y	21.65	0.0449	80.3	NA
4	35	6	1	40	Y	22.85	0.0158	81.9	NA
4	35	6	2	10	Y	27.77	0.0291	76.7	NA
4	35	6	2	13	Y	20.32	0.0076	82.2	NA
4	35	6	2	20	Y	19.96	0.0893	83	NA
4	35	6	2	22	Y	46.62	0.0694	84.3	NA
4	35	6	2	27	NA	NA	NA	80.9	NA
4	35	6	2	33	Y	49.83	0.0554	83.2	NA
4	35	6	2	38	Y	40.67	0.0336	83.6	NA
4	35	6	3	8	Y	32.48	0.1012	82.8	NA
4	35	6	3	10	Y	36.61	0.0315	81.6	NA
4	35	6	3	26	Y	21.52	0.0485	83.3	NA
4	35	6	3	29	Y	37.84	0.073	83.6	NA
4	35	6	3	33	Y	19.84	0.0305	82.1	NA
4	35	6	3	38	Y	25.9	0.0275	82.7	NA
4	35	6	4	3	Y	43.56	0.057	84.5	NA
4	35	6	4	9	Y	38.06	0.1421	85.4	NA
4	35	6	4	11	Y	46.49	0.1999	86.1	NA
4	35	6	4	14	Y	24.37	0.0628	83.2	NA
4	35	6	4	36	Y	28.2	0.1418	84	NA
4	35	6	4	40	Y	34.8	0.0233	81.6	NA
4	35	6	5	5	Y	31.59	0.0392	84.5	NA
4	35	6	5	14	Y	55.85	0.0261	82.9	*Possibly 5.1.38
4	35	6	5	15	Y	39.77	0.0992	84.3	NA
4	35	6	5	23	Y	35.24	0.0836	81.3	NA
4	35	6	5	26	Y	42.83	0.0791	83.4	NA
4	35	6	5	36	Y	31.75	0.0417	83.2	NA
4	35	7	1	2	Y	43.8	0.0612	76	NA
4	35	7	1	15	Y	44.95	0.0391	82.4	NA
4	35	7	1	18	Y	24.57	0.0179	81.3	NA
4	35	7	1	21	Y	1.36	0	66.1	NA
4	35	7	1	26	Y	24.27	0.0102	69.9	NA
4	35	7	1	30	N	0	0	67.8	NA
4	35	7	2	3	N	0	0	70.4	NA
4	35	7	2	4	N	0	0	70.2	NA
4	35	7	2	5	N	0	0	67.1	NA
4	35	7	2	15	Y	20.89	0.0037	70	NA
4	35	7	2	29	Y	39.05	0.0087	81.5	NA
4	35	7	2	32	N	0	0	68.3	*
4	35	7	3	3	Y	34.24	0.0141	78.1	NA
4	35	7	3	12	NA	0	0	64.5	NA
4	35	7	3	13	NA	0	0	65	NA
4	35	7	3	27	Y	41.95	0.0292	78.5	NA
4	35	7	3	33	Y	59.63	0.0627	82.3	NA
4	35	7	3	41	Y	39.31	0.0178	83	NA
4	35	7	4	6	Y	41.3	0.0259	82.4	NA
4	35	7	4	8	Y	40.67	0.0179	77.4	NA
4	35	7	4	13	Y	48.12	0.1118	79.6	NA
4	35	7	4	16	N	0	0	69.7	NA
4	35	7	4	35	Y	16.97	0.0413	71.2	*Possibly 9.1.16
4	35	7	4	38	Y	55.73	0.0791	77.1	NA
4	35	7	5	5	N	0	0	65.8	*
4	35	7	5	24	N	0	0	60.8	NA
4	35	7	5	26	Y	58.31	0.0476	81.5	NA
4	35	7	5	28	Y	1.62	0	77.3	NA
4	35	7	5	30	NA	35.11	NA	65.2	NA
4	35	7	5	36	Y	0.9	0	65.1	NA
4	35	8	1	16	Y	1.13	0	66.3	NA
4	35	8	1	17	Y	45.22	0.0134	78	NA
4	35	8	1	26	Y	59.69	0.0233	78.7	NA
4	35	8	1	28	Y	50.11	0.0261	75.9	NA
4	35	8	1	30	N	0	0	65.7	NA
4	35	8	1	34	N	0	0	62.8	NA
4	35	8	2	25	NA	NA	NA	59.6	NA
4	35	8	2	28	Y	50.01	0.1535	77.1	NA
4	35	8	2	30	Y	38.46	0.0526	83.2	NA
4	35	8	2	34	Y	25.21	0.0105	83.9	NA
4	35	8	2	35	Y	37.44	0.0776	84.6	NA
4	35	8	2	36	N	0	0	64.1	NA
4	35	8	2	37	N	0	0	68.8	NA
4	35	8	3	5	Y	20.69	0.0041	79.1	NA
4	35	8	3	10	NA	42.31	NA	83.2	NA
4	35	8	3	25	N	0	0	74.4	*
4	35	8	3	33	NA	NA	NA	63.7	Likely a labelling error
4	35	8	3	35	N	0	0	71.2	NA
4	35	8	3	41	Y	46.36	0.0358	81.3	NA
4	35	8	3	42	N	0	0	68.7	NA
4	35	8	4	16	N	0	0	63.4	*
4	35	8	4	22	Y	30.92	0.0155	80.1	NA
4	35	8	4	24	N	0	0	69	*
4	35	8	4	34	N	0	0	71.6	NA
4	35	8	4	38	NA	NA	0	59.6	*
4	35	8	5	20	N	0	0	60.8	*
4	35	8	5	27	N	0	0	74.6	NA
4	35	8	5	30	N	0	0	67.1	NA
4	35	8	5	32	Y	50.06	0.0196	80.2	NA
4	35	9	1	9	Y	25.9	0.0816	78.5	NA
4	35	9	1	25	Y	61.24	0.3771	80.2	NA
4	35	9	1	35	Y	54.16	0.0231	77.5	NA
4	35	9	1	36	Y	36.72	0.0538	79.5	NA
4	35	9	1	39	Y	34.63	0.0176	78.8	Was written down as 4-1-39 in this sheet. Likely to be 9-1-39
4	35	9	2	5	Y	19.54	0.0288	74.9	NA
4	35	9	2	12	Y	49.14	0.0575	78.7	NA
4	35	9	2	23	Y	41.95	0.0327	77.1	NA
4	35	9	2	26	Y	26.74	0.1447	82.8	NA
4	35	9	2	31	Y	64.22	0.0567	84.7	NA
4	35	9	2	39	NA	53.5	0	82.3	NA
4	35	9	3	8	Y	9.05	0.0029	71.7	NA
4	35	9	3	24	Y	38.89	0.019	83	NA
4	35	9	3	27	Y	42.89	0.0264	80.4	NA
4	35	9	3	34	Y	15.16	0.005	78	NA
4	35	9	3	35	NA	35.51	NA	80.6	NA
4	35	9	3	41	Y	51.59	0.0174	82.5	NA
4	35	9	4	3	Y	28.71	0.0405	81.6	NA
4	35	9	4	7	Y	43.33	0.0576	78.3	NA
4	35	9	4	17	NA	NA	NA	83.6	NA
4	35	9	4	21	Y	49.96	0.0473	80.9	NA
4	35	9	4	32	Y	40.18	0.0639	82.6	NA
4	35	9	4	39	Y	7.34	0.0024	71.2	NA
4	35	9	4	42	Y	24.64	0.0195	79.6	NA
4	35	9	5	1	NA	33	0	80.7	NA
4	35	9	5	11	Y	21.21	0.0088	76.9	NA
4	35	9	5	13	Y	13.46	0.0131	79.9	NA
4	35	9	5	15	N	0	0	82.2	NA
4	35	9	5	16	Y	4.26	0.0064	74.9	NA
4	35	9	5	18	Y	18.32	0.0235	81.7	NA
4	35	10	1	5	Y	36.8	0.1309	81.9	NA
4	35	10	1	8	Y	27.5	0.1578	78.1	NA
4	35	10	1	28	Y	40.32	0.0573	80.8	NA
4	35	10	1	32	Y	18.6	0.0164	79.5	NA
4	35	10	1	33	Y	43.2	0.042	79.8	NA
4	35	10	1	41	N	0	0	75.9	NA
4	35	10	2	7	Y	49.15	0.0798	80.7	NA
4	35	10	2	13	Y	28.98	0.029	81.7	NA
4	35	10	2	15	Y	51.82	0.038	81.5	NA
4	35	10	2	30	Y	57.45	0.3343	83	NA
4	35	10	2	31	Y	60.15	0.3677	89.2	NA
4	35	10	2	35	Y	45.44	0.0584	80	NA
4	35	10	3	1	Y	51.05	0.0118	78.9	NA
4	35	10	3	17	Y	58.01	0.1301	84.8	*Possible 9.2.17
4	35	10	3	19	Y	33.54	0.0835	83	NA
4	35	10	3	31	NA	57.66	NA	85.7	NA
4	35	10	3	34	Y	28.32	0.1142	82.7	NA
4	35	10	3	38	Y	40.01	0.0482	77.6	NA
4	35	10	4	3	Y	57.63	0.0505	80	NA
4	35	10	4	9	Y	55.9	0.0591	78.7	NA
4	35	10	4	18	Y	50.6	0.0506	81.8	NA
4	35	10	4	27	Y	42.23	0.1136	80.9	NA
4	35	10	4	36	Y	37.84	0.2262	83.2	NA
4	35	10	4	38	NA	31.7	NA	82.9	NA
4	35	10	5	4	Y	35.21	0.0541	82.7	NA
4	35	10	5	10	Y	21.92	0.0162	81.3	NA
4	35	10	5	17	Y	46.53	0.0826	82.7	NA
4	35	10	5	22	Y	2.09	0	73.9	NA
4	35	10	5	30	Y	39.12	0.1671	82.3	NA
4	35	10	5	40	Y	51.97	0.0386	82.9	NA
5	42	1	1	6	Y	44.89	0.1163	82.9	NA
5	42	1	1	14	Y	63.83	0.1145	83.2	NA
5	42	1	1	17	Y	51.28	0.1483	83.9	NA
5	42	1	1	19	Y	40.7	0.1722	84.5	NA
5	42	1	1	24	Y	70.68	0.3397	85.7	NA
5	42	1	1	38	Y	48.65	0.1771	83.8	NA
5	42	1	2	8	Y	65.71	0.1157	83.4	NA
5	42	1	2	17	Y	54.8	0.2734	84.8	NA
5	42	1	2	22	Y	40.59	0.3368	85	NA
5	42	1	2	32	Y	36.43	0.1283	84.3	NA
5	42	1	2	38	Y	45.62	0.2009	79.4	NA
5	42	1	2	39	Y	50.46	0.2288	84.3	NA
5	42	1	3	1	Y	33.21	0.0791	82.4	NA
5	42	1	3	16	Y	44.02	0.2113	84.5	NA
5	42	1	3	22	Y	16.16	0.13	84.6	NA
5	42	1	3	24	Y	16.16	0.076	85.1	NA
5	42	1	3	28	Y	52.62	0.1426	82.7	NA
5	42	1	3	31	N	0	0	63.4	NA
5	42	1	4	5	Y	57.57	0.2495	85.7	NA
5	42	1	4	6	Y	53.48	0.0625	84.9	NA
5	42	1	4	9	Y	41.11	0.2904	82.9	NA
5	42	1	4	14	N	0	0	62.5	NA
5	42	1	4	18	Y	45.06	0.221	83.8	NA
5	42	1	4	28	Y	9.83	0.012	78.6	NA
5	42	1	5	15	Y	43.05	0.032	77.1	NA
5	42	1	5	20	Y	12.59	0.0799	70.2	NA
5	42	1	5	23	Y	29.53	0.0921	73.8	NA
5	42	1	5	31	Y	40.35	0.3167	82.8	NA
5	42	1	5	35	N	0	0	55.2	NA
5	42	1	5	39	Y	56.56	0.2966	82	NA
5	42	2	1	4	Y	37.28	0.1319	85.6	NA
5	42	2	1	14	Y	41.76	0.1452	84.6	NA
5	42	2	1	18	Y	38.17	0.414	85.5	NA
5	42	2	1	30	Y	53.32	0.1189	87.7	NA
5	42	2	1	31	Y	43.72	0.2389	84.4	NA
5	42	2	1	33	Y	43.82	0.2783	85.6	NA
5	42	2	2	7	Y	43.18	0.3206	82.1	NA
5	42	2	2	17	Y	54.05	0.3326	82.9	NA
5	42	2	2	18	Y	58.87	0.1439	90.9	NA
5	42	2	2	25	Y	50.85	0.5602	82.7	NA
5	42	2	2	28	Y	42.22	0.1672	82.7	NA
5	42	2	2	30	Y	49.16	0.2679	82.3	NA
5	42	2	3	6	Y	21.07	0.1222	86.7	NA
5	42	2	3	27	Y	32.03	0.0804	83.2	NA
5	42	2	3	32	N	0	0	69.7	NA
5	42	2	3	33	Y	13.47	0.0116	81.2	NA
5	42	2	3	35	Y	38.31	0.0723	79.9	NA
5	42	2	3	38	Y	52.52	0.2935	83.1	NA
5	42	2	4	11	Y	41.87	0.1769	80.1	NA
5	42	2	4	19	Y	40.08	0.0338	74.4	NA
5	42	2	4	20	Y	28.94	0.1111	84.2	NA
5	42	2	4	22	Y	30.31	0.1066	76.9	NA
5	42	2	4	27	Y	57.51	0.2963	83.6	NA
5	42	2	4	28	Y	38.71	0.1153	78.2	NA
5	42	2	5	6	Y	52.48	0.1085	82.5	NA
5	42	2	5	12	N	0	0	62.9	NA
5	42	2	5	21	Y	35.06	0.1422	82.4	NA
5	42	2	5	33	Y	42	0.1281	81.7	NA
5	42	2	5	35	Y	29.11	0.0386	75.4	NA
5	42	2	5	39	Y	46.35	0.3867	84.8	NA
5	42	3	1	5	Y	65.45	0.1336	87.5	NA
5	42	3	1	7	Y	37.68	0.0541	75.5	NA
5	42	3	1	10	Y	69.09	0.6247	87.7	NA
5	42	3	1	18	Y	78.23	0.1644	86.3	NA
5	42	3	1	37	Y	39.41	0.1394	85.2	NA
5	42	3	1	40	Y	7.99	0.0027	70.7	NA
5	42	3	2	2	Y	49.85	0.034	84.2	NA
5	42	3	2	10	Y	57.75	0.1487	86.4	NA
5	42	3	2	18	Y	53.62	0.1062	86.8	NA
5	42	3	2	23	Y	18.1	0.0029	68.2	NA
5	42	3	2	38	Y	52	0.1462	87.1	NA
5	42	3	2	39	Y	48.37	0.1498	84.7	NA
5	42	3	3	4	N	0	0	61.7	NA
5	42	3	3	10	N	0	0	64.5	NA
5	42	3	3	25	N	0	0	0	NA
5	42	3	3	27	N	0	0	56.6	NA
5	42	3	3	30	N	0	0	62.6	NA
5	42	3	3	41	N	0	0	60.9	NA
5	42	3	4	10	Y	9.89	0.0114	65	NA
5	42	3	4	14	Y	49.04	0.0296	70	NA
5	42	3	4	23	N	0	0	59.2	NA
5	42	3	4	24	Y	26.5	0.0108	75	NA
5	42	3	4	29	N	0	0	61.5	NA
5	42	3	4	39	N	0	0	58.4	NA
5	42	3	5	9	Y	39.23	0.0236	79.4	NA
5	42	3	5	10	N	0	0	67.1	NA
5	42	3	5	13	Y	47.28	0.1655	87.5	NA
5	42	3	5	24	Y	48.95	0.0535	85.6	NA
5	42	3	5	29	Y	1.6	0	63.6	NA
5	42	3	5	39	Y	46.14	0.0544	81.3	NA
5	42	4	1	5	Y	33.75	0.1163	86.1	NA
5	42	4	1	10	N	0	0	65.7	NA
5	42	4	1	11	N	0	0	68.6	NA
5	42	4	1	22	N	0	0	61.3	NA
5	42	4	1	26	Y	44.84	0.0819	87.9	NA
5	42	4	1	28	Y	38.67	0.1233	85	NA
5	42	4	2	2	Y	41.95	0.0579	89	NA
5	42	4	2	17	Y	36.43	0.0291	80.6	NA
5	42	4	2	22	N	0	0	69.5	NA
5	42	4	2	30	Y	25.29	0.0126	87.5	NA
5	42	4	2	35	N	0	0	66	NA
5	42	4	2	42	Y	4.45	8.00E-04	68.6	NA
5	42	4	3	8	N	0	0	60.3	NA
5	42	4	3	9	N	0	0	NA	NA
5	42	4	3	11	N	0	0	60.9	NA
5	42	4	3	23	N	0	0	58.9	NA
5	42	4	3	24	Y	22.26	NA	58.3	NA
5	42	4	3	30	N	0	0	60.6	NA
5	42	4	4	1	Y	3.02	0.0773	83.4	NA
5	42	4	4	4	Y	24.74	0.3098	85.4	NA
5	42	4	4	15	Y	39.74	0.0273	78.2	NA
5	42	4	4	18	Y	42.06	0.2089	86.1	NA
5	42	4	4	23	N	0	0	57.3	NA
5	42	4	4	27	N	0	0	61.1	NA
5	42	4	5	2	N	0	0	62.9	NA
5	42	4	5	4	N	0	0	62.8	NA
5	42	4	5	5	N	0	0	63.8	NA
5	42	4	5	19	Y	1.27	0.0102	68.2	NA
5	42	4	5	23	N	0	0	59.4	NA
5	42	4	5	35	N	0	0	59	NA
5	42	5	1	15	N	0	0	58.8	NA
5	42	5	1	22	Y	41.49	0.1002	80.2	NA
5	42	5	1	23	Y	39.42	0.1557	84.3	NA
5	42	5	1	25	N	0	0	71.8	NA
5	42	5	1	29	Y	27.86	0.0299	79.2	NA
5	42	5	1	40	Y	37.63	0.0669	83.3	NA
5	42	5	3	8	Y	40.7	0.0127	76.8	NA
5	42	5	3	14	Y	11.97	0.0068	73.6	NA
5	42	5	3	19	Y	49.02	0.1971	83.4	NA
5	42	5	3	23	Y	18.98	0.0073	77.9	NA
5	42	5	3	32	Y	42.35	0.0922	81.1	NA
5	42	5	3	36	Y	35.44	0.0428	82.1	NA
5	42	5	4	8	Y	19.24	0.0095	78.7	NA
5	42	5	4	10	N	0	0	64.9	NA
5	42	5	4	20	Y	1.88	0.0024	68.9	NA
5	42	5	4	22	Y	17.19	0.0109	77.1	NA
5	42	5	4	24	Y	16.03	0.0081	77.7	NA
5	42	5	4	32	Y	14.84	0.0167	72.6	NA
5	42	5	5	2	Y	32.5	0.0643	83.1	NA
5	42	5	5	3	Y	6.78	4.00E-04	71.1	NA
5	42	5	5	7	Y	29.45	0.1276	82.5	NA
5	42	5	5	15	Y	17.05	0.0284	79.9	NA
5	42	5	5	26	N	0	0	63.1	NA
5	42	5	5	39	Y	31.9	0.1123	86	NA
5	42	6	1	3	Y	30.89	0.0363	85.4	NA
5	42	6	1	4	Y	48.88	0.5167	87.4	NA
5	42	6	1	8	Y	20.85	0.1745	83.9	NA
5	42	6	1	14	Y	33.47	0.0267	78.2	NA
5	42	6	1	24	Y	58.89	0.0526	87.6	NA
5	42	6	1	26	Y	45.22	0.0354	82	NA
5	42	6	2	2	Y	44.39	0.1803	88.1	NA
5	42	6	2	5	Y	31.25	0.1341	85.7	NA
5	42	6	2	8	Y	46.59	0.2396	84.8	NA
5	42	6	2	17	Y	31.65	0.1347	85.9	NA
5	42	6	2	18	Y	31.28	0.2659	85	NA
5	42	6	2	26	Y	59.56	0.1084	85.6	NA
5	42	6	3	2	Y	40.57	0.1967	84.8	NA
5	42	6	3	3	Y	44.62	0.2706	85.3	NA
5	42	6	3	12	Y	40.12	0.1759	85.7	NA
5	42	6	3	14	Y	25.41	0.0968	82.6	NA
5	42	6	3	28	Y	24.25	0.1235	84.9	NA
5	42	6	3	31	Y	36.56	0.0877	85.3	NA
5	42	6	4	10	Y	44.69	0.2218	84.9	NA
5	42	6	4	18	Y	32.81	0.0639	88.6	NA
5	42	6	4	28	Y	45.89	0.1632	85.9	NA
5	42	6	4	30	Y	39.02	0.1416	83.8	NA
5	42	6	4	37	Y	38.08	0.2929	87.7	NA
5	42	6	4	41	Y	38.59	0.0844	87.6	NA
5	42	6	5	12	Y	27.5	0.1648	84.6	NA
5	42	6	5	13	Y	38.6	0.2463	87.3	NA
5	42	6	5	28	Y	18.35	0.0405	82.8	NA
5	42	6	5	30	Y	44.37	0.1418	84.3	NA
5	42	6	5	37	Y	44.21	0.1977	84.9	NA
5	42	6	5	39	Y	33.64	0.176	86.4	NA
5	42	7	1	3	Y	42.46	0.5061	83.1	NA
5	42	7	1	14	Y	5.37	0.0012	67.7	NA
5	42	7	1	25	Y	49.08	0.0907	81.3	NA
5	42	7	1	27	Y	45.73	0.4492	83.1	NA
5	42	7	1	37	Y	50.41	0.314	81.4	NA
5	42	7	1	40	Y	48.18	0.3623	84	NA
5	42	7	2	6	N	0	0	70.2	NA
5	42	7	2	7	Y	28.69	0.0087	79.9	NA
5	42	7	2	8	Y	40.47	0.0211	87	NA
5	42	7	2	12	Y	10.54	0.0131	70	NA
5	42	7	2	18	Y	62.82	0.0468	84.8	NA
5	42	7	2	35	Y	50.6	0.081	87.7	NA
5	42	7	3	16	Y	44.69	0.0786	86.9	NA
5	42	7	3	24	Y	36.82	0.0646	82	NA
5	42	7	3	29	Y	53.85	0.3125	86.4	NA
5	42	7	3	34	Y	52.59	0.0859	86	NA
5	42	7	3	35	Y	49.08	0.2036	84.1	NA
5	42	7	3	40	Y	69.2	0.3076	87.7	NA
5	42	7	4	1	N	0	0	68.1	NA
5	42	7	4	12	Y	62.32	0.1626	84.5	NA
5	42	7	4	25	Y	34.68	0.0667	83.7	NA
5	42	7	4	27	Y	52.69	0.1046	85.7	NA
5	42	7	4	28	Y	48.54	0.2289	81.6	NA
5	42	7	4	40	Y	53.09	0.1151	85.5	NA
5	42	7	5	12	Y	47.91	0.0609	85.3	NA
5	42	7	5	17	Y	55.68	0.1686	84.8	NA
5	42	7	5	18	N	0	0	71	NA
5	42	7	5	22	Y	35.56	0.0421	79	NA
5	42	7	5	23	Y	61.07	0.0178	82.3	NA
5	42	7	5	33	Y	50.05	0.1131	86.1	NA
5	42	8	1	2	Y	35.27	0.1662	85.7	NA
5	42	8	1	3	Y	45.09	0.1152	80.6	NA
5	42	8	1	12	N	0	0	68.3	NA
5	42	8	1	23	Y	53.78	0.0591	86.5	NA
5	42	8	1	35	N	0	0	67.1	NA
5	42	8	1	42	Y	41.76	0.0701	86.2	NA
5	42	8	2	4	Y	61.44	0.0844	79.2	NA
5	42	8	2	12	Y	57.47	0.247	88.6	NA
5	42	8	2	17	Y	6.66	0.0112	72.3	NA
5	42	8	2	18	Y	49.2	0.1015	81.9	NA
5	42	8	2	26	Y	50.67	0.1018	89.2	NA
5	42	8	2	33	Y	67.86	0.3435	87.6	NA
5	42	8	3	11	Y	47.8	0.0838	87.4	NA
5	42	8	3	16	Y	61.35	0.3192	85.6	NA
5	42	8	3	23	Y	8.08	0.016	81.8	NA
5	42	8	3	24	N	0	0	63.8	NA
5	42	8	3	37	N	0	0	60.8	NA
5	42	8	3	40	Y	3.41	7.00E-04	72.3	NA
5	42	8	4	2	Y	55.42	0.1994	87.7	NA
5	42	8	4	9	Y	39.65	0.2349	85.4	NA
5	42	8	4	12	Y	37.65	0.0599	84.9	NA
5	42	8	4	13	Y	60.4	0.1167	85.7	NA
5	42	8	4	17	N	0	0	60.9	NA
5	42	8	4	36	Y	42.74	0.0574	85.4	NA
5	42	8	5	3	N	0	0	0	NA
5	42	8	5	7	N	0	0	NA	NA
5	42	8	5	8	N	0	0	NA	NA
5	42	8	5	14	Y	29.88	0.1147	82.8	NA
5	42	8	5	24	N	0	0	NA	NA
5	42	8	5	42	N	0	0	82	NA
5	42	9	1	8	Y	51.69	0.1317	83.9	NA
5	42	9	1	12	Y	33.17	0.0899	85.1	NA
5	42	9	1	18	Y	38.98	0.1464	83.1	NA
5	42	9	1	24	Y	53.91	0.1963	85.4	NA
5	42	9	1	34	Y	51.6	0.143	83.7	NA
5	42	9	1	40	Y	44.77	0.0911	84.1	NA
5	42	9	2	3	Y	69.11	0.1462	84	NA
5	42	9	2	6	Y	57.79	0.3042	85.5	NA
5	42	9	2	7	Y	36.11	0.0412	84.8	NA
5	42	9	2	9	Y	56.01	0.3439	84.1	NA
5	42	9	2	10	Y	48.21	0.5392	85.9	NA
5	42	9	2	40	Y	66.83	0.1781	85.9	NA
5	42	9	3	1	Y	46.23	0.2755	83.3	NA
5	42	9	3	6	Y	33.9	0.0361	82.8	NA
5	42	9	3	12	Y	34.2	0.1514	84.7	NA
5	42	9	3	26	Y	48.8	0.0582	85.3	NA
5	42	9	3	40	Y	49.3	0.4382	84.4	NA
5	42	9	3	42	Y	49.29	0.0619	85.1	NA
5	42	9	4	8	Y	47.84	0.1072	84.8	NA
5	42	9	4	15	Y	23.92	0.0326	74.2	NA
5	42	9	4	20	Y	40.89	0.0447	82.6	NA
5	42	9	4	27	Y	63.86	0.0853	84.6	NA
5	42	9	4	29	Y	43.09	0.0796	84.9	NA
5	42	9	4	31	Y	54.93	0.0794	84	NA
5	42	9	5	3	Y	45.4	0.0847	84.2	NA
5	42	9	5	7	Y	7.7	0.0013	67.7	NA
5	42	9	5	8	Y	40.26	0.0495	82.9	NA
5	42	9	5	9	Y	51.32	0.1068	82.5	NA
5	42	9	5	12	Y	21.39	0.0212	76.2	NA
5	42	9	5	23	Y	58.91	0.161	85.7	NA
5	42	10	1	3	Y	56.16	0.2787	81.5	NA
5	42	10	1	21	Y	55.16	0.6653	86.3	NA
5	42	10	1	26	Y	44.59	0.1624	86	NA
5	42	10	1	39	Y	58.66	0.3845	84.8	NA
5	42	10	1	40	Y	46.14	0.1607	86.1	NA
5	42	10	1	42	Y	46.96	0.2111	83.5	NA
5	42	10	2	18	Y	60.74	0.1739	85.6	NA
5	42	10	2	20	Y	64.99	0.2525	86	NA
5	42	10	2	22	Y	57.84	0.538	87.1	NA
5	42	10	2	26	Y	55.14	0.1971	84.6	NA
5	42	10	2	38	Y	22.1	0.0947	79	NA
5	42	10	2	42	Y	73.3	0.53	86	NA
5	42	10	3	3	Y	60.31	0.2729	85.5	NA
5	42	10	3	10	Y	56.23	0.4057	85.5	NA
5	42	10	3	18	Y	50.58	0.2383	86.1	NA
5	42	10	3	28	Y	55.44	0.3097	87.2	NA
5	42	10	3	29	Y	52.42	0.2963	86.3	NA
5	42	10	3	39	Y	77.28	0.267	82.9	NA
5	42	10	4	1	Y	75.9	0.4672	84.3	NA
5	42	10	4	14	Y	58.8	0.2256	85.9	NA
5	42	10	4	28	Y	37.19	0.3016	82.9	NA
5	42	10	4	30	Y	55.3	0.2098	84.1	NA
5	42	10	4	32	Y	54.22	0.3499	81.3	NA
5	42	10	4	33	Y	54.87	0.1963	86	NA
5	42	10	5	12	Y	45.02	0.1493	84.9	NA
5	42	10	5	16	Y	52.82	0.2257	86.8	NA
5	42	10	5	31	Y	39.14	0.0751	86.7	NA
5	42	10	5	32	Y	52.92	0.1667	84.8	NA
5	42	10	5	38	Y	48.89	0.1578	85.5	NA
5	42	10	5	39	Y	46.44	0.1744	83.6	NA
6	48	1	1	1	Y	51.37	0.143	80.3	NA
6	48	1	1	4	Y	38.27	0.1375	80.4	NA
6	48	1	1	15	Y	22.42	0.0076	62.2	NA
6	48	1	1	18	Y	23.12	0.0198	72.9	NA
6	48	1	1	25	Y	48.1	0.1034	79.9	NA
6	48	1	1	31	Y	46.76	0.1758	82.5	NA
6	48	1	2	7	Y	47.07	0.1785	78.6	NA
6	48	1	2	11	Y	47.95	0.2131	79.3	NA
6	48	1	2	15	Y	41.9	0.1246	79.2	NA
6	48	1	2	30	Y	38.14	0.1439	80.3	NA
6	48	1	2	31	Y	32.71	0.0578	78.5	NA
6	48	1	2	42	Y	44.77	0.3002	62.6	NA
6	48	1	3	6	Y	47.51	0.1275	46.7	NA
6	48	1	3	7	Y	54.74	0.1785	79.7	NA
6	48	1	3	9	Y	41.38	0.1617	79.4	NA
6	48	1	3	10	Y	46.73	0.1977	78.1	NA
6	48	1	3	14	Y	46.05	0.052	79.4	NA
6	48	1	3	20	Y	50.21	0.2864	79.4	NA
6	48	1	4	1	Y	52.89	0.1837	79.1	NA
6	48	1	4	3	Y	54.61	0.1575	82.9	NA
6	48	1	4	7	Y	46.08	0.0674	75.8	NA
6	48	1	4	24	Y	56.13	0.1447	81.5	NA
6	48	1	4	25	Y	37.37	0.1962	83.9	NA
6	48	1	4	39	Y	66.1	0.1389	87.6	NA
6	48	1	5	5	N	0	0	55.4	NA
6	48	1	5	9	Y	42.82	0.0759	78.3	NA
6	48	1	5	18	Y	50.82	0.4461	81.4	NA
6	48	1	5	22	Y	36.71	0.2548	80.1	NA
6	48	1	5	37	Y	19.96	0.037	72.8	NA
6	48	1	5	41	Y	45.78	0.2026	83.8	NA
6	48	2	1	3	Y	18.16	0.031	81.8	NA
6	48	2	1	9	Y	40.88	0.2779	84.8	NA
6	48	2	1	11	Y	38.49	0.319	69.3	NA
6	48	2	1	21	Y	59.49	0.4602	83	NA
6	48	2	1	35	Y	35.13	0.1603	78.6	NA
6	48	2	1	39	Y	47.46	0.1933	81.8	NA
6	48	2	2	12	Y	35.63	0.2648	79	NA
6	48	2	2	14	Y	37.19	0.2717	79.1	NA
6	48	2	2	16	Y	44.83	0.1586	78.8	NA
6	48	2	2	32	Y	40.72	0.2516	79.5	NA
6	48	2	2	40	Y	53.92	0.2752	82.3	NA
6	48	2	2	41	Y	42.84	0.2465	79.6	NA
6	48	2	3	4	Y	38.49	0.1618	72.5	NA
6	48	2	3	5	Y	45.43	0.113	79.8	NA
6	48	2	3	16	Y	39.63	0.1712	77.1	NA
6	48	2	3	22	Y	41.98	0.3833	79.4	NA
6	48	2	3	34	Y	39.65	0.0453	83.6	NA
6	48	2	3	37	Y	38.51	0.2292	84.1	NA
6	48	2	4	2	Y	55.85	0.1877	82.3	NA
6	48	2	4	4	Y	50.92	0.289	78.8	NA
6	48	2	4	9	Y	33.04	0.1972	77.5	NA
6	48	2	4	15	N	0	0	68.5	NA
6	48	2	4	34	Y	51.71	0.3162	78.2	NA
6	48	2	4	38	Y	42.1	0.421	74.2	NA
6	48	2	5	1	Y	36.58	0.1546	79.4	NA
6	48	2	5	4	Y	65.48	0.0921	80	NA
6	48	2	5	32	Y	27.87	0.0992	76	NA
6	48	2	5	36	Y	32.56	0.1237	79.1	NA
6	48	2	5	37	Y	39.5	0.0961	81.5	NA
6	48	2	5	40	Y	46.3	0.2036	82.7	NA
6	48	3	1	2	Y	33.95	0.1987	81.9	NA
6	48	3	1	24	Y	64.77	0.1626	76.4	NA
6	48	3	1	25	Y	50.08	0.3328	83.1	NA
6	48	3	1	27	Y	50.28	0.216	82.4	NA
6	48	3	1	35	Y	52.24	0.3939	85.9	NA
6	48	3	1	38	Y	47	0.0154	75.6	NA
6	48	3	2	4	N	0	0	89.7	NA
6	48	3	2	5	N	0	0	58.4	NA
6	48	3	2	6	N	0	0	66.1	NA
6	48	3	2	7	Y	54.3	0.2055	81.7	NA
6	48	3	2	16	Y	38.42	0.0786	83.5	NA
6	48	3	2	19	Y	1.91	0.0071	70.2	NA
6	48	3	3	2	N	0	0	85.5	NA
6	48	3	3	6	N	0	0	52.1	NA
6	48	3	3	14	Y	36.96	0.0088	NA	NA
6	48	3	3	15	N	0	0	59.8	NA
6	48	3	3	32	N	0	0	46.2	NA
6	48	3	3	38	N	0	0	50.5	NA
6	48	3	4	2	Y	51.24	0.0982	81.1	NA
6	48	3	4	13	N	0	0	65.1	NA
6	48	3	4	16	N	0	0	60.4	NA
6	48	3	4	17	Y	62.93	0.1804	80.2	NA
6	48	3	4	22	Y	56.29	0.0723	86.6	NA
6	48	3	4	32	Y	2.44	0.0049	59.1	NA
6	48	3	5	7	N	0	0	57.4	NA
6	48	3	5	11	Y	36.78	0.0747	76.8	NA
6	48	3	5	21	Y	47.09	0.1545	83.4	NA
6	48	3	5	22	Y	34.35	0.0097	68.5	NA
6	48	3	5	26	Y	2.95	0.0046	65.1	NA
6	48	3	5	28	Y	40.01	0.0538	78.3	NA
6	48	4	1	8	N	0	0	65.6	NA
6	48	4	1	13	N	0	0	68.8	NA
6	48	4	1	14	Y	34.17	0.0823	82.7	NA
6	48	4	1	15	Y	24.96	0.0773	83.8	NA
6	48	4	1	18	Y	29.03	0.1234	84.6	NA
6	48	4	1	30	Y	25.77	0.104	84.1	NA
6	48	4	2	1	N	0	0	70.6	NA
6	48	4	2	4	Y	23.64	0.0985	83.4	NA
6	48	4	2	13	N	0	0	66.9	NA
6	48	4	2	26	Y	31.68	0.0376	86	NA
6	48	4	2	27	Y	22.23	0.1609	82.6	NA
6	48	4	2	39	Y	34.79	0.1698	84.3	NA
6	48	4	3	1	N	0	0	55.3	NA
6	48	4	3	14	N	0	0	61.5	NA
6	48	4	3	21	Y	37.83	0.086	79.6	NA
6	48	4	3	27	Y	26.12	0.0417	78.4	NA
6	48	4	3	36	N	0	0	58.9	NA
6	48	4	3	38	N	0	0.1674	57.7	NA
6	48	4	4	5	Y	2.15	0.0226	72	NA
6	48	4	4	8	Y	30.62	0.2165	60	NA
6	48	4	4	17	N	0	0	66.3	NA
6	48	4	4	30	Y	26.45	0.1886	83.8	NA
6	48	4	4	34	Y	39.39	0.1282	85.1	NA
6	48	4	4	36	Y	28.06	0.0725	82.8	NA
6	48	4	5	14	N	0	0	58.6	NA
6	48	4	5	22	N	0	0	64.4	NA
6	48	4	5	25	N	0	0	64.9	NA
6	48	4	5	29	N	0	0	60.4	NA
6	48	4	5	33	N	0	0	61.1	NA
6	48	4	5	34	N	0	0	60.8	NA
6	48	5	1	3	N	0	0	59	NA
6	48	5	1	13	Y	36.32	0.1064	80.3	NA
6	48	5	1	18	Y	48.71	0.0754	79.5	NA
6	48	5	1	20	N	0	0	67.2	NA
6	48	5	1	34	N	0	0	64.2	NA
6	48	5	1	41	Y	24.95	0.0147	73.8	NA
6	48	5	3	7	Y	39.56	0.1648	81.9	NA
6	48	5	3	13	Y	43.22	0.1885	82	NA
6	48	5	3	16	Y	38.09	0.1675	80.8	NA
6	48	5	3	21	Y	42.34	0.0692	84.4	NA
6	48	5	3	34	Y	44.63	0.1309	81.4	NA
6	48	5	3	39	Y	33.37	0.1022	80.3	NA
6	48	5	4	3	Y	25.9	0.0422	89.6	NA
6	48	5	4	6	N	0	0	66.9	NA
6	48	5	4	11	Y	30.22	0.1463	84.5	NA
6	48	5	4	19	Y	27.71	0.0835	83	NA
6	48	5	4	27	Y	17.38	0.0389	71.4	NA
6	48	5	4	41	N	0	0	68.4	NA
6	48	5	5	1	Y	33.06	0.1571	78.5	NA
6	48	5	5	5	Y	29.51	0.319	81.4	NA
6	48	5	5	6	Y	23.26	0.0091	70.7	NA
6	48	5	5	13	Y	23.66	0.019	71	NA
6	48	5	5	14	Y	23.98	0.0344	74.8	NA
6	48	5	5	24	Y	39.41	0.1345	82.7	NA
6	48	6	1	5	Y	52.51	0.2008	84.2	NA
6	48	6	1	6	Y	34.68	0.1318	84.6	NA
6	48	6	1	11	Y	35.03	0.3323	85.8	NA
6	48	6	1	16	Y	44.11	0.2893	83.8	NA
6	48	6	1	21	Y	25.42	0.056	81.1	NA
6	48	6	1	33	Y	31.09	0.1713	79.8	NA
6	48	6	2	6	Y	31.92	0.2191	80.6	NA
6	48	6	2	19	Y	24.06	0.1367	85.5	NA
6	48	6	2	28	Y	35.11	0.2363	80.4	NA
6	48	6	2	30	Y	33.2	0.195	83.8	NA
6	48	6	2	40	Y	40.63	0.1545	85	NA
6	48	6	2	42	Y	31.12	0.0923	80.2	NA
6	48	6	3	4	Y	44.47	0.1448	82.5	NA
6	48	6	3	5	Y	44.48	0.2457	83.3	NA
6	48	6	3	13	Y	45.87	0.249	83.5	NA
6	48	6	3	16	Y	40.52	0.2438	81.7	NA
6	48	6	3	37	Y	45.22	0.364	84.2	NA
6	48	6	3	41	Y	53.51	0.1548	82.6	NA
6	48	6	4	6	Y	36.84	0.1431	83.6	NA
6	48	6	4	7	Y	31.48	0.1531	83.9	NA
6	48	6	4	8	Y	42.95	0.368	84.3	NA
6	48	6	4	13	Y	25.36	0.3866	86	NA
6	48	6	4	33	Y	40.25	0.1895	85	NA
6	48	6	4	42	Y	49.47	0.2088	80.6	NA
6	48	6	5	17	Y	48.05	0.1631	83.1	NA
6	48	6	5	18	Y	28.53	0.2515	84.2	NA
6	48	6	5	21	Y	36.54	0.1555	79.4	NA
6	48	6	5	25	Y	52.54	0.3787	84.8	NA
6	48	6	5	31	Y	37.82	0.214	82.2	NA
6	48	6	5	34	Y	29.67	0.0742	82.4	NA
6	48	7	1	8	Y	49.61	0.0966	79.7	NA
6	48	7	1	13	Y	55.27	0.1613	79.6	NA
6	48	7	1	16	Y	48.91	0.2188	79.7	NA
6	48	7	1	17	Y	735.84	0.0597	NA	NA
6	48	7	1	28	Y	44.09	0.3291	75.5	NA
6	48	7	1	36	Y	40.46	0.2608	75.6	NA
6	48	7	2	2	Y	56.14	0.1477	82.9	NA
6	48	7	2	10	Y	16.97	0.0127	74	NA
6	48	7	2	20	Y	41.96	0.1225	82.1	NA
6	48	7	2	23	N	0	0	61.3	NA
6	48	7	2	31	Y	64.39	0.2627	80.7	NA
6	48	7	2	33	N	0	0	61.8	NA
6	48	7	3	5	Y	56.87	0.387	82.5	NA
6	48	7	3	9	Y	13.63	0.0267	62.7	NA
6	48	7	3	26	Y	53.81	0.2948	78.7	NA
6	48	7	3	28	Y	55.56	0.3404	85	NA
6	48	7	3	31	Y	55.46	0.5101	85.5	NA
6	48	7	3	36	Y	63.91	0.0315	80.9	NA
6	48	7	4	2	Y	42.06	0.1219	84.1	NA
6	48	7	4	7	Y	58.8	0.1607	84.7	NA
6	48	7	4	21	Y	52.34	0.3283	76.1	NA
6	48	7	4	24	Y	22.9	0.2879	82.8	NA
6	48	7	4	32	Y	57.87	0.1271	85.4	NA
6	48	7	4	36	Y	45.74	0.2419	79.3	NA
6	48	7	5	8	Y	49.88	0.0327	80.9	NA
6	48	7	5	9	Y	70.68	0.2457	75.4	NA
6	48	7	5	20	Y	46.99	0.034	80.3	NA
6	48	7	5	27	Y	60.18	0.0736	84.5	NA
6	48	7	5	38	Y	56.7	0.2235	84.6	NA
6	48	7	5	40	Y	54.43	0.191	83	NA
6	48	8	1	5	Y	60.19	0.0354	81.6	NA
6	48	8	1	8	Y	57.17	0.1005	75.5	NA
6	48	8	1	10	Y	56.08	0.1976	85.3	NA
6	48	8	1	14	Y	45.47	0.1067	80.4	NA
6	48	8	1	18	Y	28.93	0.054	81	NA
6	48	8	1	22	Y	40.12	0.056	78.3	NA
6	48	8	2	6	N	0	0	45.6	NA
6	48	8	2	13	Y	64.78	0.2884	84.2	NA
6	48	8	2	21	Y	39.29	0.0293	84.6	NA
6	48	8	2	24	Y	45.38	0.4217	87.7	NA
6	48	8	2	41	N	0	0	NA	NA
6	48	8	2	42	Y	54.29	0.4679	82.6	NA
6	48	8	3	7	Y	57.39	0.1062	81.9	NA
6	48	8	3	12	N	0	0	63.3	NA
6	48	8	3	14	Y	57.65	0.1172	82.6	NA
6	48	8	3	17	N	0	0	73.8	NA
6	48	8	3	33	Y	53.15	0.2972	83.4	NA
6	48	8	3	34	Y	46.79	0.1513	83.4	NA
6	48	8	4	1	Y	37.24	0.0899	83.5	NA
6	48	8	4	3	Y	56.78	0.1684	71.8	NA
6	48	8	4	8	Y	53.78	0.0749	80.8	NA
6	48	8	4	18	Y	58.18	0.2802	82.1	NA
6	48	8	4	27	N	0	0	70.4	NA
6	48	8	4	37	N	0	0	62.4	NA
6	48	8	5	12	N	0	0	71.2	NA
6	48	8	5	18	N	0	0	NA	NA
6	48	8	5	26	N	0	0	71.3	NA
6	48	8	5	37	Y	30.27	0.0567	84	NA
6	48	8	5	38	N	0	0	51.1	NA
6	48	8	5	39	N	0	0	NA	NA
6	48	9	1	13	Y	50.7	0.4378	80.8	NA
6	48	9	1	16	Y	43.66	0.091	80.6	NA
6	48	9	1	30	Y	39.43	0.2554	81.5	NA
6	48	9	1	31	Y	33.87	0.2996	80.2	NA
6	48	9	1	32	Y	43.74	0.1645	84.1	NA
6	48	9	1	41	Y	44.22	0.2165	80.6	NA
6	48	9	2	20	Y	44.74	0.2274	83.2	NA
6	48	9	2	22	Y	28.68	0.0855	81.2	NA
6	48	9	2	27	Y	37.21	0.1798	85.3	NA
6	48	9	2	29	Y	48.41	0.154	80.1	NA
6	48	9	2	33	Y	59.03	0.5758	58.4	NA
6	48	9	2	36	Y	42.72	0.1437	81.9	NA
6	48	9	3	3	Y	3.49	0.0205	84.8	NA
6	48	9	3	4	Y	68.68	0.1436	84.8	NA
6	48	9	3	10	Y	50.93	0.2235	71.7	NA
6	48	9	3	28	Y	58.42	0.1152	70.6	NA
6	48	9	3	31	Y	47.5	0.1965	79.3	NA
6	48	9	3	36	Y	48.28	0.0736	82.2	NA
6	48	9	4	6	Y	37.21	0.1066	78.7	NA
6	48	9	4	18	Y	52.8	0.3843	80	NA
6	48	9	4	28	Y	44.12	0.0741	76.4	NA
6	48	9	4	38	Y	37.39	0.2304	80	NA
6	48	9	4	40	Y	54	0.1019	81.8	NA
6	48	9	4	41	Y	47.5	0.172	81.1	NA
6	48	9	5	17	N	0	0	64.4	NA
6	48	9	5	21	Y	53.22	0.1682	81.4	NA
6	48	9	5	27	N	0	0	62.5	NA
6	48	9	5	32	Y	5.65	0.0103	73.8	NA
6	48	9	5	35	Y	39.41	0.1622	77.6	NA
6	48	9	5	36	Y	47.19	0.218	78.6	NA
6	48	10	1	10	Y	63.86	0.4194	75.1	NA
6	48	10	1	12	Y	50.92	0.331	80.9	NA
6	48	10	1	22	Y	57	0.3373	81.4	NA
6	48	10	1	30	Y	58.6	0.1989	78.9	NA
6	48	10	1	31	Y	57.32	0.3985	84.1	NA
6	48	10	1	38	Y	51.63	0.279	81.9	NA
6	48	10	2	6	Y	49.11	0.4153	80.8	NA
6	48	10	2	8	Y	51.91	0.3828	78.3	NA
6	48	10	2	17	Y	36.72	0.2422	79.5	NA
6	48	10	2	19	Y	66.24	0.2535	80.2	NA
6	48	10	2	28	Y	43.26	0.682	76.8	NA
6	48	10	2	36	Y	57.52	0.4088	81.4	NA
6	48	10	3	6	Y	51.91	0.6675	84.4	NA
6	48	10	3	20	Y	37.59	0.1517	80.9	NA
6	48	10	3	21	Y	55.35	0.1507	81.3	NA
6	48	10	3	23	Y	55.77	0.2779	84.6	NA
6	48	10	3	35	Y	53.41	0.1856	82.3	NA
6	48	10	4	7	Y	38.78	0.3163	79.6	NA
6	48	10	4	10	Y	55.77	0.3958	79.2	NA
6	48	10	4	13	Y	64.85	0.3344	79.4	NA
6	48	10	4	15	Y	47.1	0.3351	79.7	NA
6	48	10	4	23	Y	70.51	0.4579	78.4	NA
6	48	10	4	29	Y	54.68	0.3324	77.6	NA
6	48	10	4	40	Y	70.17	0.6153	83.8	NA
6	48	10	5	3	Y	50.66	0.2173	81.2	NA
6	48	10	5	24	Y	48.78	0.2229	81.4	NA
6	48	10	5	27	Y	55.33	0.3171	81.7	NA
6	48	10	5	28	Y	40.11	0.0887	81.9	NA
6	48	10	5	33	Y	32.55	0.1397	79.9	NA
6	48	10	5	42	Y	46.26	0.3033	78.1	NA
7	56	1	1	7	Y	32.66	0.0294	77.8	NA
7	56	1	1	13	Y	64	0.2191	88.3	NA
7	56	1	1	21	Y	46.37	0.1031	84.5	NA
7	56	1	1	23	Y	37.47	0.1623	89.6	NA
7	56	1	1	26	Y	58.03	0.3976	89.3	NA
7	56	1	1	36	Y	30.23	0.1877	89	NA
7	56	1	2	6	Y	60.38	0.2834	89.2	NA
7	56	1	2	19	Y	71.11	0.3512	88.7	NA
7	56	1	2	27	Y	56.6	0.1475	88.8	NA
7	56	1	2	34	Y	54.56	0.4572	88.1	NA
7	56	1	2	36	Y	36.25	0.0743	86	NA
7	56	1	2	40	Y	53.03	0.1984	88.4	NA
7	56	1	3	4	Y	49.42	0.0979	85.4	NA
7	56	1	3	18	Y	52.16	0.2571	86.5	NA
7	56	1	3	21	Y	55.53	0.5041	86.8	NA
7	56	1	3	25	Y	37.92	0.0164	84	NA
7	56	1	3	39	Y	66.17	0.2297	86.4	NA
7	56	1	3	42	Y	52.1	0.1577	87.5	NA
7	56	1	4	8	Y	39.69	0.2766	88.8	NA
7	56	1	4	15	Y	43.01	0.1315	87.4	NA
7	56	1	4	19	Y	43.72	0.2158	88	NA
7	56	1	4	35	Y	61.69	0.298	86.4	NA
7	56	1	4	38	Y	59.34	0.2541	90.2	NA
7	56	1	4	40	Y	60.27	0.404	89.2	NA
7	56	1	5	2	Y	48.46	0.2222	85.5	NA
7	56	1	5	4	Y	46.8	0.176	86.5	NA
7	56	1	5	6	Y	18.77	0.0107	59.1	NA
7	56	1	5	7	Y	54.43	0.1453	84.9	NA
7	56	1	5	33	Y	56.58	0.058	79.5	NA
7	56	1	5	34	Y	46.96	0.1212	84.9	NA
7	56	2	1	2	Y	59.69	0.3493	88.9	NA
7	56	2	1	12	Y	65.47	0.235	88.4	NA
7	56	2	1	15	Y	46.61	0.4985	88.5	NA
7	56	2	1	20	Y	43.91	0.3816	89.4	NA
7	56	2	1	40	Y	43.79	0.4223	88	NA
7	56	2	1	42	Y	46.63	0.2263	88.9	NA
7	56	2	2	3	Y	57.89	0.4192	86.9	NA
7	56	2	2	4	Y	55.21	0.5037	87	NA
7	56	2	2	5	Y	53.28	0.4566	86.1	NA
7	56	2	2	22	Y	50.84	0.3845	84.4	NA
7	56	2	2	31	Y	55.42	0.4985	88.3	NA
7	56	2	2	33	Y	57.51	0.2283	87.3	NA
7	56	2	3	1	Y	56.35	0.2113	85.8	NA
7	56	2	3	17	Y	58.7	0.1322	87.7	NA
7	56	2	3	19	Y	59.94	0.3251	85.3	NA
7	56	2	3	23	Y	45.66	0.2132	85.3	NA
7	56	2	3	26	Y	18.24	0.0145	83.9	NA
7	56	2	3	42	Y	35.6	0.3689	86.4	NA
7	56	2	4	8	Y	58.12	0.1733	87.2	NA
7	56	2	4	14	Y	43.25	0.1065	83.6	NA
7	56	2	4	21	Y	43.51	0.0757	85.9	NA
7	56	2	4	29	Y	39.52	0.1837	85.9	NA
7	56	2	4	30	Y	56.66	0.3329	86.5	NA
7	56	2	4	35	Y	34.55	0.1223	87.4	NA
7	56	2	5	3	Y	76.82	0.1338	85	NA
7	56	2	5	7	Y	35.59	0.2613	86.6	NA
7	56	2	5	25	Y	45.06	0.1702	86.3	NA
7	56	2	5	29	Y	64.23	0.1232	87.3	NA
7	56	2	5	34	Y	40.18	0.1365	86.9	NA
7	56	2	5	41	Y	47.94	0.5668	87.2	NA
7	56	3	1	23	Y	66.85	0.0963	86.9	NA
7	56	3	1	26	N	0	0	65.5	NA
7	56	3	1	28	Y	20.11	0.0315	86.4	NA
7	56	3	1	32	N	0	0	66.3	NA
7	56	3	1	33	Y	70.98	0.1561	87.2	NA
7	56	3	1	41	Y	66.97	0.1626	87.8	NA
7	56	3	2	11	N	0	0	59	NA
7	56	3	2	17	Y	71.4	0.0667	85.7	NA
7	56	3	2	20	Y	55.88	0.3584	87	NA
7	56	3	2	21	Y	69.56	0.1515	88.4	NA
7	56	3	2	27	N	0	0	63.9	NA
7	56	3	2	33	Y	60.18	0.1943	86.2	NA
7	56	3	3	1	N	0	0	57	NA
7	56	3	3	3	N	0	0	59.3	NA
7	56	3	3	9	N	0	0	54.2	NA
7	56	3	3	11	Y	62.31	0.2947	88.7	NA
7	56	3	3	33	N	0	0	87.3	NA
7	56	3	3	36	N	0	0	NA	NA
7	56	3	4	7	Y	64.33	0.0951	83.6	NA
7	56	3	4	9	Y	48.21	0.6462	84.6	NA
7	56	3	4	18	Y	39.03	0.1247	87.5	NA
7	56	3	4	28	Y	54.37	0.0811	88.6	NA
7	56	3	4	33	Y	8.65	0.0212	65	NA
7	56	3	4	34	Y	15.17	0.0151	63.9	NA
7	56	3	5	12	Y	50.27	0.5866	88.4	NA
7	56	3	5	14	Y	3.7	0.0068	55.3	NA
7	56	3	5	18	Y	46.69	0.2596	87.2	NA
7	56	3	5	19	Y	53.48	0.2813	87.3	NA
7	56	3	5	33	Y	33.21	0.219	89.7	NA
7	56	3	5	42	Y	50.97	0.2314	89.3	NA
7	56	4	1	2	Y	43.03	0.106	89.5	NA
7	56	4	1	12	Y	24.41	0.0378	86.6	NA
7	56	4	1	21	Y	36.68	0.3702	88.6	NA
7	56	4	1	23	N	0	0	61.7	NA
7	56	4	1	33	Y	1.5	0.0011	69	NA
7	56	4	1	35	Y	61.63	0.0886	88.6	NA
7	56	4	2	20	Y	3.61	0.0015	69.1	NA
7	56	4	2	21	Y	6.34	0.0116	66.2	NA
7	56	4	2	29	Y	23.79	0.0626	85.8	NA
7	56	4	2	32	N	0	0	66.5	NA
7	56	4	2	33	Y	7.13	0.0192	67.9	NA
7	56	4	2	37	Y	18.66	0.0248	84.8	NA
7	56	4	3	13	Y	9.65	0.0014	62.8	NA
7	56	4	3	16	N	0	0	65.5	NA
7	56	4	3	17	Y	5.36	0.0124	61.9	NA
7	56	4	3	31	Y	25.07	0.0283	85.2	NA
7	56	4	3	41	Y	36.12	0.0324	83.8	NA
7	56	4	3	42	N	0	0	54.8	NA
7	56	4	4	12	Y	27.77	0.0965	88.6	NA
7	56	4	4	24	Y	15.51	0.0091	76.3	NA
7	56	4	4	28	N	0	0	55.6	NA
7	56	4	4	37	Y	39.33	0.0834	88.1	NA
7	56	4	4	39	N	0	0	58.5	NA
7	56	4	4	41	Y	35.18	0.2002	89.7	NA
7	56	4	5	3	N	0	0	66.4	NA
7	56	4	5	26	N	0	0	56.7	NA
7	56	4	5	27	N	0	0	56.4	NA
7	56	4	5	38	N	0	0	57.5	NA
7	56	4	5	40	N	0	0	59.4	NA
7	56	4	5	41	N	0	0	62.2	NA
7	56	5	1	2	Y	42.45	0.1162	88.3	NA
7	56	5	1	4	Y	33.7	0.032	82.1	NA
7	56	5	1	5	Y	33.88	0.1934	87.6	NA
7	56	5	1	7	Y	50.37	0.2496	87.5	NA
7	56	5	1	19	Y	22.09	0.0132	84.6	NA
7	56	5	1	33	Y	36.81	0.3118	87.2	NA
7	56	5	3	11	Y	45.2	0.2179	88.1	NA
7	56	5	3	25	Y	62.44	0.3989	87.7	NA
7	56	5	3	27	Y	55.53	0.1806	85.5	NA
7	56	5	3	35	Y	28.88	0.1891	87.7	NA
7	56	5	3	40	Y	38.78	0.1362	87.1	NA
7	56	5	3	42	Y	101.46	0.1293	90	NA
7	56	5	4	1	N	0	0	64.2	NA
7	56	5	4	23	Y	23.25	0.0567	84.4	NA
7	56	5	4	25	Y	42.21	0.085	85.3	NA
7	56	5	4	26	Y	33.82	0.0213	85.3	NA
7	56	5	4	31	Y	35.92	0.074	89.5	NA
7	56	5	4	33	Y	32.46	0.1195	85.6	NA
7	56	5	5	4	Y	40.36	0.0891	84.2	NA
7	56	5	5	9	Y	25.71	0.0374	86.5	NA
7	56	5	5	17	Y	69.91	0.1364	86.3	NA
7	56	5	5	19	Y	43.26	0.0956	85.8	NA
7	56	5	5	30	Y	50.85	0.0957	88.5	NA
7	56	5	5	32	Y	59.03	0.2824	87.3	NA
7	56	6	1	2	Y	39.04	0.2437	87.1	NA
7	56	6	1	12	Y	29.22	0.1821	86.9	NA
7	56	6	1	18	Y	41.8	0.2679	87.7	NA
7	56	6	1	38	Y	41.42	0.0831	85.4	NA
7	56	6	1	39	Y	42.24	0.3354	87	NA
7	56	6	1	41	Y	61.92	0.269	86.8	NA
7	56	6	2	3	Y	45.05	0.1803	86.6	NA
7	56	6	2	7	Y	38.68	0.1838	87.8	NA
7	56	6	2	12	Y	74.4	0.301	87.2	NA
7	56	6	2	14	Y	33.17	0.2955	85.8	NA
7	56	6	2	23	Y	31.89	0.7047	85.9	NA
7	56	6	2	37	Y	49.93	0.1876	86.5	NA
7	56	6	3	7	Y	51.67	0.2343	87.1	NA
7	56	6	3	22	Y	41.52	0.2412	86.3	NA
7	56	6	3	40	Y	39.63	0.2536	86.7	NA
7	56	6	3	42	Y	35.79	0.1956	88.3	NA
7	56	6	4	12	Y	42.65	0.1528	87.9	NA
7	56	6	4	19	Y	26.81	0.1356	88.8	NA
7	56	6	4	22	Y	45.47	0.1471	91	NA
7	56	6	4	29	Y	31.43	0.584	89	NA
7	56	6	4	34	Y	33.16	0.4999	89.2	NA
7	56	6	4	39	Y	32.99	0.1391	87.8	NA
7	56	6	5	1	Y	39.2	0.2785	87.3	NA
7	56	6	5	11	Y	44.47	0.274	85.5	NA
7	56	6	5	19	Y	38.39	0.1795	88.2	NA
7	56	6	5	22	Y	48.37	0.7875	88	NA
7	56	6	5	27	Y	31.94	0.2368	87.9	NA
7	56	6	5	42	Y	50.03	0.1994	88.2	NA
7	56	7	1	1	Y	32.59	0.0296	58.3	NA
7	56	7	1	4	Y	28	0.0362	81.6	NA
7	56	7	1	11	Y	51.27	0.2031	87.8	NA
7	56	7	1	31	Y	41.22	0.079	92.1	NA
7	56	7	1	35	Y	53.09	0.3144	85.7	NA
7	56	7	1	39	Y	37.75	0.3026	86.7	NA
7	56	7	2	1	Y	45.21	0.0438	84.7	NA
7	56	7	2	11	Y	55.33	0.2233	86.4	NA
7	56	7	2	21	Y	58.58	0.1231	84.3	NA
7	56	7	2	24	Y	53.57	0.2417	82.7	NA
7	56	7	2	25	Y	40.21	0.1424	81	NA
7	56	7	2	28	Y	34.6	0.1422	88.7	NA
7	56	7	3	2	Y	57	0.0871	85.6	NA
7	56	7	3	2	Y	57	0.0871	85.6	NA
7	56	7	3	7	Y	18.34	0.0033	67.3	NA
7	56	7	3	14	Y	51.91	0.0216	85.2	NA
7	56	7	3	18	Y	59	0.2443	89.5	NA
7	56	7	3	25	Y	71.11	0.3289	88.9	NA
7	56	7	3	42	Y	44.48	0.1157	89.5	NA
7	56	7	4	10	Y	50.77	0.0738	84.9	NA
7	56	7	4	11	Y	57.2	0.0665	88.7	NA
7	56	7	4	15	Y	60.74	0.1691	84.9	NA
7	56	7	4	17	Y	53.73	0.1449	86.8	NA
7	56	7	4	26	Y	55.2	0.4058	84.8	NA
7	56	7	4	30	Y	67.75	0.4383	86.3	NA
7	56	7	5	4	Y	51.22	0.1573	103.7	NA
7	56	7	5	7	Y	47.3	0.0644	87.5	NA
7	56	7	5	10	Y	57.92	0.0807	87	NA
7	56	7	5	13	Y	51.19	0.098	87.1	NA
7	56	7	5	34	Y	63.33	0.0708	86.1	NA
7	56	7	5	42	Y	58.13	0.2236	85.2	NA
7	56	8	1	9	Y	30	0.0444	87.1	NA
7	56	8	1	19	N	0	0	72.1	NA
7	56	8	1	20	Y	49.04	0.0858	88.4	NA
7	56	8	1	21	Y	45.52	0.159	88.3	NA
7	56	8	1	24	N	0	0	63.5	NA
7	56	8	1	25	N	0	0	53.3	NA
7	56	8	2	10	Y	53.91	0.1965	85.4	NA
7	56	8	2	14	N	0	0	-607.2	NA
7	56	8	2	25	Y	58.57	0.2275	88.9	NA
7	56	8	2	32	Y	51.02	0.2242	85.3	NA
7	56	8	2	38	Y	10.63	0.0068	67.3	NA
7	56	8	2	40	Y	58.82	0.2112	88.4	NA
7	56	8	3	8	Y	39.3	NA	86.1	NA
7	56	8	3	9	Y	46.6	0.2636	84.9	NA
7	56	8	3	13	Y	51.75	0.2476	86.6	NA
7	56	8	3	29	Y	46.89	0.1943	88.6	NA
7	56	8	3	30	Y	52.13	0.1375	84.6	NA
7	56	8	3	32	Y	22.67	0.0454	80.7	NA
7	56	8	4	4	Y	65.05	0.5913	86.3	NA
7	56	8	4	7	Y	52.11	0.2626	85.1	NA
7	56	8	4	11	Y	61.28	0.4347	88.4	NA
7	56	8	4	19	N	0	0	72.8	NA
7	56	8	4	21	N	0	0	60.4	NA
7	56	8	4	32	Y	57.06	0.0723	88.7	NA
7	56	8	5	9	Y	40.3	0.1819	88	NA
7	56	8	5	10	Y	3.71	0.0041	53.1	NA
7	56	8	5	23	N	0	0	NA	NA
7	56	8	5	33	N	0	0	NA	NA
7	56	8	5	34	N	0	0	59	NA
7	56	8	5	35	N	0	0	NA	NA
7	56	9	1	1	Y	44.35	0.3064	86.1	NA
7	56	9	1	5	Y	56.7	0.5535	84.9	NA
7	56	9	1	14	Y	54.05	0.453	84.5	NA
7	56	9	1	21	Y	48.28	0.3075	86.2	NA
7	56	9	1	37	Y	66.8	0.2421	85.9	NA
7	56	9	1	38	Y	39.69	0.2361	86.7	NA
7	56	9	2	1	Y	56.38	0.3902	85.6	NA
7	56	9	2	13	Y	69.99	0.4706	87	NA
7	56	9	2	16	Y	59.12	0.1062	85.4	NA
7	56	9	2	24	Y	52.27	0.3427	86.5	NA
7	56	9	2	28	Y	74.46	0.1571	86	NA
7	56	9	2	30	Y	46.11	0.2986	86.9	NA
7	56	9	3	2	Y	50.61	0.27	87.1	NA
7	56	9	3	7	Y	41.82	0.0985	87.6	NA
7	56	9	3	14	Y	55.83	0.3061	88.3	NA
7	56	9	3	17	Y	54.13	0.0665	86.5	NA
7	56	9	3	29	Y	60.48	0.1239	87.9	NA
7	56	9	3	39	Y	46.64	0.0863	85.8	NA
7	56	9	4	4	Y	50.23	0.2947	87.3	NA
7	56	9	4	9	Y	59.95	0.2463	87.1	NA
7	56	9	4	22	Y	21.25	0.0246	74.6	NA
7	56	9	4	26	Y	45.95	0.3229	87.6	NA
7	56	9	4	30	Y	48.81	0.1418	88	NA
7	56	9	4	33	Y	62.81	0.0897	86.4	NA
7	56	9	5	4	Y	77.26	0.0327	89.9	NA
7	56	9	5	5	Y	36.05	0.102	85.2	NA
7	56	9	5	14	N	0	0	87.2	NA
7	56	9	5	19	Y	49.11	0.4178	86.3	NA
7	56	9	5	33	N	0	0	66.8	NA
7	56	9	5	40	N	0	0	76.3	NA
7	56	10	1	13	Y	59.06	0.3461	87.1	NA
7	56	10	1	15	Y	56.23	0.6963	87	NA
7	56	10	1	20	Y	61.59	0.4407	87.6	NA
7	56	10	1	24	Y	56.31	0.3248	87.4	NA
7	56	10	1	25	Y	66.4	1.0762	87.9	NA
7	56	10	1	35	Y	56.71	0.5504	88.7	NA
7	56	10	2	3	Y	50.51	0.3219	89.3	NA
7	56	10	2	4	Y	75.32	0.3914	88.1	NA
7	56	10	2	14	Y	67.26	0.2276	87.9	NA
7	56	10	2	16	Y	59.67	0.3008	87.1	NA
7	56	10	2	25	Y	55.45	0.6839	87.8	NA
7	56	10	2	41	Y	73.25	0.8437	86.8	NA
7	56	10	3	2	Y	55.91	0.1185	89.9	NA
7	56	10	3	15	Y	56.26	0.3829	90	NA
7	56	10	3	16	Y	51.95	0.2555	89.3	NA
7	56	10	3	32	Y	73.13	0.5125	89.2	NA
7	56	10	3	33	Y	69.91	0.4385	90.4	NA
7	56	10	3	42	Y	55.58	0.8596	89.2	NA
7	56	10	4	2	Y	61.51	0.2423	85.5	NA
7	56	10	4	16	Y	59.91	0.3673	85.1	NA
7	56	10	4	19	Y	46.81	0.7138	85	NA
7	56	10	4	24	Y	77.92	0.34	87	NA
7	56	10	4	26	Y	56.84	0.4453	86.1	NA
7	56	10	4	34	Y	68.85	0.2292	85.2	NA
7	56	10	5	15	Y	35.82	0.3916	85.6	NA
7	56	10	5	18	Y	44.94	0.2151	87.6	NA
7	56	10	5	20	Y	41.63	0.2961	86.7	NA
7	56	10	5	21	Y	38.89	0.2633	85.6	NA
7	56	10	5	23	Y	54.77	0.2524	87.1	NA
7	56	10	5	37	Y	44.56	1.0435	87.1	NA
8	103	1	1	3	Y	62.1	0.1527	68.8	NA
8	103	1	1	8	Y	84.88	0.3367	71.5	NA
8	103	1	1	22	Y	60	0.1854	70.2	NA
8	103	1	1	27	Y	82.13	0.1931	71.4	NA
8	103	1	1	29	Y	81.01	0.2254	74.4	NA
8	103	1	1	30	Y	94.16	0.2826	75.4	NA
8	103	1	2	1	Y	107.09	0.9897	72.1	NA
8	103	1	2	9	Y	60.88	0.3225	71	NA
8	103	1	2	14	Y	84.23	0.3018	74.1	NA
8	103	1	2	25	Y	125.37	0.3067	72.8	NA
8	103	1	2	33	Y	153.49	0.2628	74.3	NA
8	103	1	2	41	Y	69.52	0.2427	75.1	NA
8	103	1	3	3	Y	56.92	0.1854	74	NA
8	103	1	3	5	Y	71.03	0.1793	71.3	NA
8	103	1	3	11	Y	91.39	0.6243	73.9	NA
8	103	1	3	12	Y	61.95	0.1209	72.9	NA
8	103	1	3	19	Y	75.69	0.2412	69.5	NA
8	103	1	3	38	Y	85.81	0.3869	75.9	NA
8	103	1	4	10	Y	70.84	0.3223	74.9	NA
8	103	1	4	11	Y	139.52	0.2473	74.9	NA
8	103	1	4	21	Y	86.49	0.259	75.9	NA
8	103	1	4	22	Y	84.14	0.2693	75.6	NA
8	103	1	4	33	Y	71.1	0.3331	77.2	NA
8	103	1	4	36	Y	64.79	0.2491	77.3	NA
8	103	1	5	1	Y	79.72	0.2971	70.7	NA
8	103	1	5	16	Y	83.49	0.3937	67.4	NA
8	103	1	5	30	Y	156.12	0.4544	68.1	NA
8	103	1	5	32	Y	96.25	0.2394	71.8	NA
8	103	1	5	40	N	0	0	0	NA
8	103	1	5	42	N	0	0	50.4	NA
8	103	2	1	7	Y	54.88	0.2894	77.3	NA
8	103	2	1	23	Y	57.73	0.3356	76.8	NA
8	103	2	1	25	Y	66.71	0.2549	77.8	NA
8	103	2	1	28	Y	101.03	0.432	77.4	NA
8	103	2	1	29	Y	88.67	0.3585	80.1	NA
8	103	2	1	41	Y	100.87	0.3185	77.6	NA
8	103	2	2	1	Y	54.35	0.5505	75	NA
8	103	2	2	2	Y	47.57	0.3951	70.3	NA
8	103	2	2	6	Y	97.57	0.5116	74.1	NA
8	103	2	2	10	Y	59.12	0.8955	74.9	NA
8	103	2	2	27	Y	64.49	NA	66.9	NA
8	103	2	2	37	Y	86.21	0.3491	71.5	NA
8	103	2	3	2	Y	41.6	0.2105	65.6	NA
8	103	2	3	3	Y	85.41	0.2254	78.3	NA
8	103	2	3	20	Y	156.12	0.1686	73.3	NA
8	103	2	3	29	Y	141.12	0.327	68.7	NA
8	103	2	3	38	Y	77.3	0.2413	73.7	NA
8	103	2	3	40	Y	58.69	0.0716	75.9	NA
8	103	2	4	7	Y	44.26	0.0799	72.4	NA
8	103	2	4	18	Y	65.47	0.2831	70.1	NA
8	103	2	4	24	Y	24	0.2114	66.1	NA
8	103	2	4	40	Y	91.14	0.1388	67.3	NA
8	103	2	4	41	Y	51.8	0.2717	66.8	NA
8	103	2	4	42	Y	68.24	0.1686	73.7	NA
8	103	2	5	10	Y	80.23	0.1075	71.5	NA
8	103	2	5	14	Y	79.59	0.3066	74.3	NA
8	103	2	5	15	Y	63.75	0.1855	71.2	NA
8	103	2	5	28	Y	110.91	0.2532	73.3	NA
8	103	2	5	30	Y	74.86	0.3406	70.1	NA
8	103	3	1	16	Y	84.45	0.1848	73.4	NA
8	103	3	1	20	Y	99.55	0.201	79.7	NA
8	103	3	1	22	Y	82.87	0.2542	79.8	NA
8	103	3	1	30	Y	55.78	0.3519	79.5	NA
8	103	3	2	1	Y	87.33	0.1234	77.5	NA
8	103	3	2	8	Y	59.56	0.0696	76.4	NA
8	103	3	2	9	Y	95.94	0.0787	79	NA
8	103	3	2	13	Y	55.93	0.1048	79.1	NA
8	103	3	2	28	Y	112.74	0.2645	78.4	NA
8	103	3	2	30	N	0	0	48.8	NA
8	103	3	3	16	N	0	0	0	NA
8	103	3	3	18	N	0	0	0	NA
8	103	3	3	19	N	0	0	0	NA
8	103	3	3	22	N	0	0	0	NA
8	103	3	3	35	N	0	0	0	NA
8	103	3	3	40	N	0	0	0	NA
8	103	3	4	6	Y	97.25	0.1131	79.5	NA
8	103	3	4	25	Y	89.07	0.193	73.3	NA
8	103	3	4	26	Y	53.44	0.0806	79.1	NA
8	103	3	4	27	Y	68.69	0.0833	77.8	NA
8	103	3	4	36	N	0	0	NA	NA
8	103	3	4	41	Y	111.85	0.1855	68.5	NA
8	103	3	5	3	Y	119.38	0.1531	80.5	NA
8	103	3	5	20	Y	73.05	0.1671	78	NA
8	103	3	5	27	N	0	0	48.6	NA
8	103	3	5	30	Y	57.81	0.0719	78.9	NA
8	103	3	5	35	N	0	0	55.4	NA
8	103	3	5	38	Y	91.34	0.182	74.2	NA
8	103	4	1	4	N	0	0	57.1	NA
8	103	4	1	19	Y	90.66	0.2025	75.7	NA
8	103	4	1	29	Y	50.74	0.0917	74.2	NA
8	103	4	1	34	Y	87.01	0.1895	75.9	NA
8	103	4	1	36	N	0	0	62.9	NA
8	103	4	1	38	Y	72.87	0.1304	77.4	NA
8	103	4	2	3	Y	125.65	0.2773	75.2	NA
8	103	4	2	7	Y	80.46	0.1571	78.2	NA
8	103	4	2	9	Y	114.06	0.3252	77.8	NA
8	103	4	2	15	Y	72.36	0.1325	76.4	NA
8	103	4	2	16	Y	39.85	0.0751	78.8	NA
8	103	4	3	7	Y	66.48	0.0473	78.6	NA
8	103	4	3	20	Y	80.9	0.1364	76.9	NA
8	103	4	3	25	Y	41.11	0.0413	70.5	NA
8	103	4	3	32	Y	79.35	0.0641	78.7	NA
8	103	4	3	34	Y	37.66	0.0192	79.1	NA
8	103	4	3	35	Y	60.59	0.7874	72.1	NA
8	103	4	4	13	Y	41.54	0.0742	76.4	NA
8	103	4	4	14	Y	69.13	0.4671	79	NA
8	103	4	4	22	N	0	0	62.2	NA
8	103	4	4	26	Y	80.95	0.0942	78	NA
8	103	4	4	31	Y	41.72	0.2789	77.4	NA
8	103	4	4	38	Y	41.54	0.0462	76.8	NA
8	103	4	5	12	N	0	0	58.5	NA
8	103	4	5	17	N	0	0	88.5	NA
8	103	4	5	18	N	0	0	56.9	NA
8	103	4	5	21	N	0	0	53.8	NA
8	103	4	5	30	N	0	0	51.1	NA
8	103	4	5	31	Y	48.87	0.0068	67.5	NA
8	103	5	1	24	Y	60.12	0.3169	72.5	NA
8	103	5	1	26	Y	98.84	0.2601	66.7	NA
8	103	5	1	27	N	0	0	53.6	NA
8	103	5	1	28	N	0	0	61.2	NA
8	103	5	1	31	N	0	0	53.7	NA
8	103	5	1	32	Y	115.9	0.3461	68.9	NA
8	103	5	3	1	Y	86.3	0.2325	68	NA
8	103	5	3	4	Y	40.72	0.1425	69.2	NA
8	103	5	3	15	Y	78.95	0.2463	75.1	NA
8	103	5	3	17	Y	52.99	0.2302	75.3	NA
8	103	5	3	22	Y	85.3	0.2282	77.1	NA
8	103	5	3	31	Y	73.45	0.1826	78	NA
8	103	5	4	7	Y	66.71	0.1211	75	NA
8	103	5	4	18	Y	66.39	0.2094	72.7	NA
8	103	5	4	29	Y	81.1	0.1661	77.9	NA
8	103	5	4	30	Y	92.2	0.2007	72.4	NA
8	103	5	4	32	Y	113.84	0.1055	73.1	NA
8	103	5	4	39	Y	85.13	0.1566	72	NA
8	103	5	5	20	Y	95.15	0.2049	70.3	NA
8	103	5	5	21	Y	104.26	0.2337	74.2	NA
8	103	5	5	28	Y	77.67	0.1216	67.1	NA
8	103	5	5	40	Y	94.21	0.1837	72.3	NA
8	103	5	5	41	Y	71.4	0.2299	76.2	NA
8	103	5	5	42	Y	122.68	0.195	70.3	NA
8	103	6	1	1	Y	64.26	0.1339	74.4	NA
8	103	6	1	9	Y	54.26	0.1639	74.7	NA
8	103	6	1	15	Y	74.01	0.1567	74.8	NA
8	103	6	1	22	Y	61.58	0.1062	71.7	NA
8	103	6	1	23	Y	78.59	0.1992	78.5	NA
8	103	6	1	29	Y	71.97	0.1506	70.7	NA
8	103	6	2	4	Y	156.04	0.324	71.9	NA
8	103	6	2	16	Y	42.7	0.2686	76.8	NA
8	103	6	2	24	Y	72.33	0.2156	75.1	NA
8	103	6	2	27	Y	54.26	0.322	73.8	NA
8	103	6	2	36	Y	82.06	0.1501	77	NA
8	103	6	2	39	Y	91.99	0.2334	74.5	NA
8	103	6	3	9	Y	46.98	0.2869	73.2	NA
8	103	6	3	17	Y	84.37	0.2719	72.8	NA
8	103	6	3	20	Y	84.43	0.2161	72.4	NA
8	103	6	3	24	Y	71.21	0.1253	72.8	NA
8	103	6	3	36	Y	83.03	0.2597	75.7	NA
8	103	6	4	1	Y	50.02	0.1405	70.8	NA
8	103	6	4	15	Y	53.41	0.0501	72.6	NA
8	103	6	4	23	Y	64.64	0.1535	82.4	NA
8	103	6	4	25	Y	65.22	0.1142	74.7	NA
8	103	6	4	27	Y	42.23	0.2066	77	NA
8	103	6	5	2	Y	73.08	0.2641	70.8	NA
8	103	6	5	9	Y	101.27	0.2612	72.6	NA
8	103	6	5	20	Y	32.39	0.3744	73.5	NA
8	103	6	5	29	Y	4.35	0.0107	65.6	NA
8	103	6	5	32	Y	71.08	0.3292	70.1	NA
8	103	6	5	40	Y	146.87	0.263	73.6	NA
8	103	7	1	7	Y	54.77	0.271	76	NA
8	103	7	1	9	Y	49.72	0.1481	72.9	NA
8	103	7	1	12	Y	125.82	0.303	70.3	NA
8	103	7	1	20	Y	73.25	0.0126	79.4	NA
8	103	7	1	24	Y	80.9	0.0779	72.1	NA
8	103	7	1	32	Y	57.13	0.242	70	NA
8	103	7	2	9	Y	67.62	0.1776	67.9	NA
8	103	7	2	17	Y	52.66	0.0474	74.3	NA
8	103	7	2	22	Y	50.83	0.254	64.7	NA
8	103	7	2	34	Y	64.26	0.1507	73.3	NA
8	103	7	2	37	Y	57.31	0.1016	78.9	NA
8	103	7	2	39	Y	61.58	0.175	74.6	NA
8	103	7	3	6	Y	156.11	0.1665	80.2	NA
8	103	7	3	17	Y	96.33	0.2209	78.3	NA
8	103	7	3	21	Y	104.65	0.0896	74	NA
8	103	7	3	23	Y	58.24	0.1906	76.9	NA
8	103	7	3	37	Y	104.82	0.2363	78.1	NA
8	103	7	4	3	Y	129.46	0.1541	73.3	NA
8	103	7	4	9	Y	56.7	0.3039	69	NA
8	103	7	4	14	Y	60.16	0.1349	77	NA
8	103	7	4	23	Y	55.3	0.1672	69.1	NA
8	103	7	4	34	Y	70.74	0.2626	73.1	NA
8	103	7	4	41	Y	71.46	0.1403	70.7	NA
8	103	7	5	2	N	0	0	0	NA
8	103	7	5	11	Y	56.06	0.0819	78.7	NA
8	103	7	5	14	Y	56.12	0.0859	82.6	NA
8	103	7	5	19	Y	70.61	0.1064	73.3	NA
8	103	7	5	25	Y	71.45	0.1605	76.8	NA
8	103	7	5	41	Y	21.69	0.4601	73.9	NA
8	103	8	1	7	Y	47.27	0.1076	70.9	NA
8	103	8	1	11	N	0	0	0	NA
8	103	8	1	27	Y	72.36	0.0636	74.8	NA
8	103	8	1	29	N	0	0	33.3	NA
8	103	8	1	31	Y	1.36	0	0	NA
8	103	8	1	32	Y	64.08	0.1033	80.2	NA
8	103	8	2	2	Y	57.69	0.1015	74.5	NA
8	103	8	2	11	Y	101.05	0.1644	79	NA
8	103	8	2	15	Y	60.44	0.0931	82.7	NA
8	103	8	2	19	N	0	0	0	NA
8	103	8	2	27	N	0	0	0	NA
8	103	8	2	39	N	0	0	54.2	NA
8	103	8	3	6	Y	51.05	0.0488	72.4	NA
8	103	8	3	21	N	0	0	0	NA
8	103	8	3	22	Y	67.23	0.226	82.8	NA
8	103	8	3	26	Y	65.82	0.148	80.1	NA
8	103	8	3	28	Y	63.94	0.0737	73.6	NA
8	103	8	3	36	Y	150.64	0.2018	79.6	NA
8	103	8	4	5	N	0	0	0	NA
8	103	8	4	26	N	0	0	0	NA
8	103	8	4	28	Y	57.94	0.057	79.6	NA
8	103	8	4	30	N	0	0	62.4	NA
8	103	8	4	35	Y	101.34	0.1862	78.2	NA
8	103	8	4	42	Y	59.64	0.0906	76.2	NA
8	103	8	5	17	N	0	0	0	NA
8	103	8	5	21	Y	79.05	0.1594	87.1	NA
8	103	8	5	22	N	0	0	66.7	NA
8	103	8	5	31	N	0	0	0	NA
8	103	8	5	36	N	0	0	0	NA
8	103	8	5	41	Y	74.56	0.1609	82.9	NA
8	103	9	1	6	Y	99.77	0.7774	69.3	NA
8	103	9	1	19	Y	66.32	0.282	71.7	NA
8	103	9	1	20	Y	70.8	0.6795	69.6	NA
8	103	9	1	22	Y	118.83	0.323	69.5	NA
8	103	9	1	27	Y	62.17	0.2751	66.9	NA
8	103	9	1	42	Y	49.18	0.2413	68.3	NA
8	103	9	2	11	Y	138.18	0.3329	71.1	NA
8	103	9	2	14	Y	62.17	0.4357	74.6	NA
8	103	9	2	19	Y	118.62	0.3585	72.9	NA
8	103	9	2	31	Y	46.34	0.2765	73.4	NA
[truncated: 46 more rows]
