# Supplementary material for: Restoring South African subtropical succulent thicket using Portulacaria afra: root growth of cuttings differs depending on the harvest site during a drought
Source: PeerJ. 2024 Jun 28;12:e17471. doi: 10.7717/peerj.17471 (PMC11216190; doi:10.7717/peerj.17471)
Supplement: Supplemental Information 13 [file peerj-12-17471-s013.csv]

Site	Individual	LeafMoisture
1	1	69.95
1	1	70.75
1	2	68.14
1	2	68.39
1	3	69.37
1	3	68.27
1	4	71.11
1	4	70.63
1	5	58.51
1	5	56.63
2	1	69.7
2	1	69.36
2	2	69.61
2	2	68.56
2	3	71.3
2	3	71.73
2	4	67.93
2	4	68.48
2	5	71.01
2	5	69.7
3	1	72.44
3	1	72.14
3	2	72.03
3	2	70.93
3	3	67.43
3	3	67.52
3	4	69.98
3	4	70.12
3	5	72.15
3	5	72.02
4	1	71.43
4	1	71.19
4	2	70.94
4	2	70.98
4	3	61.61
4	3	62.97
4	4	71.42
4	4	72.3
4	5	60.57
4	5	60.02
5	1	78.1
5	1	77.71
5	2	79.28
5	2	78.58
5	3	79.45
5	3	81.45
5	4	74.24
5	4	73.6
5	5	82.54
5	5	81.8
6	1	85.79
6	1	84.95
6	2	87.14
6	2	85.5
6	3	85.42
6	3	85.72
6	4	86.55
6	4	86.36
6	5	84.18
6	5	85.84
7	1	74.41
7	1	75.19
7	2	77.12
7	2	79
7	3	77.77
7	3	78.16
7	4	78.06
7	4	77.38
7	5	76.13
7	5	75.41
8	1	77.4
8	1	76.57
8	2	73.82
8	2	73.62
8	3	75.74
8	3	74.3
8	4	76.45
8	4	75.53
8	5	75.63
8	5	76.98
9	1	84.3
9	1	82.99
9	2	82.29
9	2	83.42
9	3	84.27
9	3	84.88
9	4	83.94
9	4	84.6
9	5	84.05
9	5	85.07
10	1	86.02
10	1	86.64
10	2	84.8
10	2	84.96
10	3	86.32
10	3	85.8
10	4	85.93
10	4	86.15
10	5	84.1
10	5	82.78
