# Supplementary material for: Restoring South African subtropical succulent thicket using Portulacaria afra: root growth of cuttings differs depending on the harvest site during a drought
Source: PeerJ. 2024 Jun 28;12:e17471. doi: 10.7717/peerj.17471 (PMC11216190; doi:10.7717/peerj.17471)
Supplement: Supplemental Information 14 — Note that cutting stem diameter was not used as a predictor in any analyses as it varies considerably based on moisture content of the stem. [file peerj-12-17471-s014.csv]

Site	Individual	Rep	Diam_mm	Height_cm	Notes
Site: 1	1	1	4.46	17
Site: 1	1	2	4.8	20
Site: 1	1	3	4.67	17.5
Site: 1	1	4	4.59	18
Site: 1	1	5	5.12	20
Site: 1	1	6	4.74	20
Site: 1	1	7	4.92	20
Site: 1	1	8	4.32	19
Site: 1	1	9	4.89	20
Site: 1	1	10	4.63	20
Site: 1	1	11	5.86	17
Site: 1	1	12	4.84	21
Site: 1	1	13	5.15	20
Site: 1	1	14	4.6	20
Site: 1	1	15	3.98	16
Site: 1	1	16	4.98	15
Site: 1	1	17	5.2	18
Site: 1	1	18	4.27	19
Site: 1	1	19	4.31	16
Site: 1	1	20	5.66	18
Site: 1	1	21	4.77	20
Site: 1	1	22	5.92	18
Site: 1	1	23	4.19	14
Site: 1	1	24	4.93	18
Site: 1	1	25	3.87	17.5
Site: 1	1	26	4.62	18
Site: 1	1	27	4.68	17
Site: 1	1	28	5.1	17.5
Site: 1	1	29	4.12	19
Site: 1	1	30	4.45	19.5
Site: 1	1	31	4.65	20
Site: 1	1	32	4.47	20
Site: 1	1	33	4.67	17.5
Site: 1	1	34	4.64	16
Site: 1	1	35	4.46	19
Site: 1	1	36	4.95	20
Site: 1	1	37	4.19	17.5
Site: 1	1	38	4.67	14.5
Site: 1	1	39	4.22	18.5
Site: 1	1	40	4.92	18.5
Site: 1	1	41	4.68	20
Site: 1	1	42	4.25	18.5
Site: 1	2	1	5.88	20
Site: 1	2	2	5.27	20
Site: 1	2	3	5.57	20
Site: 1	2	4	5.53	20
Site: 1	2	5	5.17	20
Site: 1	2	6	5.44	20
Site: 1	2	7	4.91	20
Site: 1	2	8	4.45	19
Site: 1	2	9	4.77	20
Site: 1	2	10	5.02	18
Site: 1	2	11	4.74	16
Site: 1	2	12	4.04	16
Site: 1	2	13	4.56	20
Site: 1	2	14	5.09	20
Site: 1	2	15	4.67	18
Site: 1	2	16	4.43	18.5
Site: 1	2	17	5.24	17.5
Site: 1	2	18	4.61	18
Site: 1	2	19	4.4	19
Site: 1	2	20	4.61	18
Site: 1	2	21	4.61	19.5
Site: 1	2	22	4.26	17.5
Site: 1	2	23	5.23	20
Site: 1	2	24	5.04	19
Site: 1	2	25	5.13	20
Site: 1	2	26	5.36	17.5
Site: 1	2	27	5.19	19
Site: 1	2	28	5.29	20
Site: 1	2	29	4.61	19
Site: 1	2	30	4.27	16
Site: 1	2	31	4.85	17
Site: 1	2	32	5.53	14.5
Site: 1	2	33	5	17
Site: 1	2	34	5.67	16.5
Site: 1	2	35	5.76	17
Site: 1	2	36	5.46	16.5
Site: 1	2	37	4.69	18.5
Site: 1	2	38	4.66	18.5
Site: 1	2	39	4.94	16
Site: 1	2	40	5.38	20
Site: 1	2	41	4.52	16.5
Site: 1	2	42	4.5	17
Site: 1	3	1	5.66	20
Site: 1	3	2	5.06	20
Site: 1	3	3	4.58	17.5
Site: 1	3	4	4.42	18.5
Site: 1	3	5	6.15	20
Site: 1	3	6	6.57	20
Site: 1	3	7	4.4	20
Site: 1	3	8	6.59	20
Site: 1	3	9	5.56	19.5
Site: 1	3	10	4.23	20
Site: 1	3	11	5.24	20
Site: 1	3	12	4.1	15
Site: 1	3	13	6.01	18
Site: 1	3	14	6.2	20
Site: 1	3	15	5.84	20
Site: 1	3	16	5.554	17
Site: 1	3	17	5.36	20
Site: 1	3	18	5.47	20
Site: 1	3	19	5.64	17.5
Site: 1	3	20	5.6	17.5
Site: 1	3	21	5.19	19.5
Site: 1	3	22	6.58	17
Site: 1	3	23	8.99	20
Site: 1	3	24	4.79	20
Site: 1	3	25	5.25	16
Site: 1	3	26	4.04	18
Site: 1	3	27	7.12	19
Site: 1	3	28	7.04	16
Site: 1	3	29	6.11	20
Site: 1	3	30	5.81	18
Site: 1	3	31	4.17	20
Site: 1	3	32	5.21	20
Site: 1	3	33	5.84	16.5
Site: 1	3	34	5.35	18
Site: 1	3	35	5.19	17
Site: 1	3	36	5.58	17.5
Site: 1	3	37	4.77	16
Site: 1	3	38	7.54	16.5
Site: 1	3	39	5.86	18.5
Site: 1	3	40	5.42	15.5
Site: 1	3	41	4.94	18.5
Site: 1	3	42	7	17
Site: 1	4	1	5.61	18.5
Site: 1	4	2	7.18	17.5
Site: 1	4	3	5.8	14
Site: 1	4	4	6.17	14
Site: 1	4	5	5.13	14
Site: 1	4	6	5.15	16
Site: 1	4	7	5.97	13.5
Site: 1	4	8	4.82	15
Site: 1	4	9	4.92	17
Site: 1	4	10	5.24	17.5
Site: 1	4	11	4.94	15
Site: 1	4	12	5.88	19
Site: 1	4	13	4.1	14.5
Site: 1	4	14	5.29	20
Site: 1	4	15	4.2	17.5
Site: 1	4	16	3.7	15
Site: 1	4	17	5.97	15
Site: 1	4	18	5.52	15.5
Site: 1	4	19	5.21	16
Site: 1	4	20	5.84	18.5
Site: 1	4	21	5.23	15
Site: 1	4	22	4.78	16
Site: 1	4	23	5.46	17.5
Site: 1	4	24	5.85	17
Site: 1	4	25	5.68	16.5
Site: 1	4	26	5.7	19.5
Site: 1	4	27	4.51	14
Site: 1	4	28	4.51	15
Site: 1	4	29	4.6	16
Site: 1	4	30	5.06	17
Site: 1	4	31	5.47	14.5
Site: 1	4	32	4.98	14.5
Site: 1	4	33	4	17.5
Site: 1	4	34	5.92	15.5
Site: 1	4	35	5.26	18
Site: 1	4	36	5.92	14
Site: 1	4	37	4.41	15
Site: 1	4	38	4.96	15.5
Site: 1	4	39	5.67	15
Site: 1	4	40	5.36	14
Site: 1	4	41	4.79	16.5
Site: 1	4	42	5.19	14
Site: 1	5	1	5.99	17
Site: 1	5	2	5.38	16
Site: 1	5	3	4.34	19
Site: 1	5	4	5.82	15
Site: 1	5	5	5.61	14.5
Site: 1	5	6	5.19	16
Site: 1	5	7	4.59	16
Site: 1	5	8	6.05	16
Site: 1	5	9	6.02	14
Site: 1	5	10	5.44	16.5
Site: 1	5	11	5.96	14.5
Site: 1	5	12	4.3	16.5
Site: 1	5	13	6.34	15
Site: 1	5	14	6.9	14
Site: 1	5	15	4.73	16
Site: 1	5	16	5.69	14
Site: 1	5	17	5.11	14
Site: 1	5	18	5.93	14.5
Site: 1	5	19	6.11	14
Site: 1	5	20	5.37	15
Site: 1	5	21	4	14
Site: 1	5	22	6.42	15.5
Site: 1	5	23	5.07	15
Site: 1	5	24	4.65	14.5
Site: 1	5	25	5.65	14
Site: 1	5	26	4.84	17.5
Site: 1	5	27	5.06	15
Site: 1	5	28	4.9	14
Site: 1	5	29	4.02	14
Site: 1	5	30	5.74	14.5
Site: 1	5	31	5.43	13
Site: 1	5	32	5.18	14
Site: 1	5	33	4.72	15
Site: 1	5	34	4.56	15
Site: 1	5	35	4.74	15
Site: 1	5	36	5.21	16
Site: 1	5	37	3.89	15
Site: 1	5	38	4.96	16
Site: 1	5	39	5.9	13.5
Site: 1	5	40	4.94	15.5
Site: 1	5	41	5.11	16
Site: 1	5	42	5.23	14
Site: 2	1	1	4.63	15.5
Site: 2	1	2	5.6	15
Site: 2	1	3	4.58	15
Site: 2	1	4	4.72	14
Site: 2	1	5	4.42	16
Site: 2	1	6	5.87	16
Site: 2	1	7	4.34	20
Site: 2	1	8	4.59	16
Site: 2	1	9	5	15
Site: 2	1	10	4.29	17
Site: 2	1	11	4.76	19
Site: 2	1	12	4.23	16
Site: 2	1	13	5.5	16
Site: 2	1	14	4.82	16
Site: 2	1	15	3.38	17
Site: 2	1	16	5.56	17
Site: 2	1	17	6.04	16
Site: 2	1	18	5.7	15
Site: 2	1	19	5.24	14
Site: 2	1	20	4.19	20
Site: 2	1	21	6.22	14
Site: 2	1	22	4.79	20
Site: 2	1	23	5.05	19
Site: 2	1	24	4.36	15
Site: 2	1	25	4.05	14
Site: 2	1	26	4.5	17
Site: 2	1	27	3.98	17
Site: 2	1	28	5.59	16.5
Site: 2	1	29	5.2	17
Site: 2	1	30	4.76	17
Site: 2	1	31	4.29	17
Site: 2	1	32	5.69	15.5
Site: 2	1	33	5.35	16
Site: 2	1	34	4.29	20
Site: 2	1	35	4.36	17
Site: 2	1	36	4.65	18
Site: 2	1	37	3.76	13.5
Site: 2	1	38	3.57	16
Site: 2	1	39	4.34	14
Site: 2	1	40	3.87	14
Site: 2	1	41	4.57	13.5
Site: 2	1	42	5.22	14.5
Site: 2	2	1	6.17	15
Site: 2	2	2	6.46	15
Site: 2	2	3	6.11	16.5
Site: 2	2	4	5.43	15.5
Site: 2	2	5	5.99	14
Site: 2	2	6	5.47	16
Site: 2	2	7	6.48	15.5
Site: 2	2	8	6.14	15
Site: 2	2	9	4.77	15
Site: 2	2	10	6	14.5
Site: 2	2	11	4.91	15.5
Site: 2	2	12	5.42	15
Site: 2	2	13	5.43	15
Site: 2	2	14	5.69	16
Site: 2	2	15	5.2	15
Site: 2	2	16	4.19	15
Site: 2	2	17	6.02	14.5
Site: 2	2	18	5.01	14
Site: 2	2	19	4.78	14
Site: 2	2	20	4.51	15
Site: 2	2	21	6.02	17
Site: 2	2	22	6.59	14
Site: 2	2	23	5.86	16.5
Site: 2	2	24	5.76	18.5
Site: 2	2	25	5.87	16.5
Site: 2	2	26	4.63	16
Site: 2	2	27	5.48	17.5
Site: 2	2	28	5.13	15
Site: 2	2	29	4.61	16
Site: 2	2	30	5.01	15
Site: 2	2	31	6.06	13.5
Site: 2	2	32	5.83	15
Site: 2	2	33	4.88	15
Site: 2	2	34	5.02	14
Site: 2	2	35	4.48	14
Site: 2	2	36	5.9	15
Site: 2	2	37	4.58	15
Site: 2	2	38	6.17	15
Site: 2	2	39	6.24	14
Site: 2	2	40	5.6	13
Site: 2	2	41	4.77	14
Site: 2	2	42	5.05	13
Site: 2	3	1	4.79	15.5
Site: 2	3	2	4.27	18
Site: 2	3	3	4.5	14
Site: 2	3	4	4.04	17.5
Site: 2	3	5	5.68	16
Site: 2	3	6	4.23	14.5
Site: 2	3	7	5.82	14
Site: 2	3	8	5.24	18
Site: 2	3	9	5.31	20
Site: 2	3	10	5.11	16
Site: 2	3	11	4.44	15.5
Site: 2	3	12	4.64	19.5
Site: 2	3	13	5.75	16
Site: 2	3	14	3.94	15
Site: 2	3	15	4.78	15
Site: 2	3	16	4.34	16
Site: 2	3	17	3.59	14
Site: 2	3	18	4.12	16
Site: 2	3	19	4.33	17
Site: 2	3	20	4.45	15
Site: 2	3	21	4.25	16
Site: 2	3	22	5.05	16
Site: 2	3	23	4.69	16
Site: 2	3	24	4.56	15.5
Site: 2	3	25	4.02	14
Site: 2	3	26	4.31	16
Site: 2	3	27	4.15	14
Site: 2	3	28	4.29	17
Site: 2	3	29	3.73	14.5
Site: 2	3	30	4.21	16
Site: 2	3	31	4.73	14
Site: 2	3	32	3.68	16
Site: 2	3	33	4.8	14
Site: 2	3	34	5.87	17.5
Site: 2	3	35	5.27	20
Site: 2	3	36	5.67	15
Site: 2	3	37	4.78	15.5
Site: 2	3	38	4.39	18
Site: 2	3	39	5.86	15
Site: 2	3	40	3.39	14.5
Site: 2	3	41	3.49	17
Site: 2	3	42	4.43	17
Site: 2	4	1	4.39	16
Site: 2	4	2	4.6	15
Site: 2	4	3	4.74	14.5
Site: 2	4	4	5.02	16
Site: 2	4	5	5.09	14
Site: 2	4	6	4.24	15
Site: 2	4	7	3.5	13
Site: 2	4	8	3.98	19
Site: 2	4	9	4.89	15
Site: 2	4	10	3.98	15.5
Site: 2	4	11	5	15
Site: 2	4	12	5.34	17
Site: 2	4	13	5.8	18
Site: 2	4	14	3.39	20
Site: 2	4	15	5.37	15.5
Site: 2	4	16	4.28	17
Site: 2	4	17	3.76	13.5
Site: 2	4	18	4.73	16
Site: 2	4	19	3.83	18.5
Site: 2	4	20	4.01	16
Site: 2	4	21	5.47	15.5
Site: 2	4	22	5.3	18
Site: 2	4	23	3.85	17
Site: 2	4	24	5.48	20
Site: 2	4	25	3.92	14
Site: 2	4	26	5.42	17
Site: 2	4	27	5.45	14
Site: 2	4	28	4.56	18
Site: 2	4	29	5.05	16
Site: 2	4	30	4.93	16.5
Site: 2	4	31	4.16	13
Site: 2	4	32	4.97	15.5
Site: 2	4	33	3.87	14
Site: 2	4	34	4.13	16
Site: 2	4	35	4.26	15
Site: 2	4	36	4.86	20
Site: 2	4	37	5.5	14
Site: 2	4	38	5	20
Site: 2	4	39	5.55	15
Site: 2	4	40	3.76	14.5
Site: 2	4	41	4.95	20
Site: 2	4	42	5.47	17
Site: 2	5	1	5.05	14.5
Site: 2	5	2	4.82	15
Site: 2	5	3	5.45	15
Site: 2	5	4	5.54	19
Site: 2	5	5	4.41	14
Site: 2	5	6	5.48	16
Site: 2	5	7	4.77	15
Site: 2	5	8	5.01	14
Site: 2	5	9	4.58	17
Site: 2	5	10	5.07	15
Site: 2	5	11	4.5	16.5
Site: 2	5	12	4.76	14
Site: 2	5	13	4.82	15.5
Site: 2	5	14	4.75	16
Site: 2	5	15	5.01	15
Site: 2	5	16	5.06	16.5
Site: 2	5	17	5.07	16.5
Site: 2	5	18	5.69	18
Site: 2	5	19	5.57	16
Site: 2	5	20	4.56	15
Site: 2	5	21	4.71	15.5
Site: 2	5	22	4.73	14.5
Site: 2	5	23	4.79	15.5
Site: 2	5	24	4.83	15
Site: 2	5	25	3.93	14
Site: 2	5	26	4.16	15
Site: 2	5	27	4.82	15
Site: 2	5	28	4.82	15
Site: 2	5	29	4.62	15
Site: 2	5	30	5.59	16
Site: 2	5	31	4.86	14
Site: 2	5	32	4.87	15
Site: 2	5	33	4.69	17
Site: 2	5	34	4.76	15
Site: 2	5	35	4.74	14.5
Site: 2	5	36	4.6	15.5
Site: 2	5	37	4.3	14.5
Site: 2	5	38	5.26	15
Site: 2	5	39	4.96	15
Site: 2	5	40	5.15	13
Site: 2	5	41	4.57	14
Site: 2	5	42	4.33	13.5
Site: 3	1	1	4.56	15
Site: 3	1	2	4.99	16
Site: 3	1	3	4.32	14.5
Site: 3	1	4	5.89	14.5
Site: 3	1	5	4.32	15.5
Site: 3	1	6	4.63	18
Site: 3	1	7	5.32	17
Site: 3	1	8	5.52	17.5
Site: 3	1	9	5.97	14
Site: 3	1	10	5.87	16
Site: 3	1	11	4.12	16.5
Site: 3	1	12	5.24	15
Site: 3	1	13	5.15	17.5
Site: 3	1	14	5.01	17
Site: 3	1	15	5.3	15
Site: 3	1	16	4.04	15.5
Site: 3	1	17	4.81	15.5
Site: 3	1	18	4.9	14.5
Site: 3	1	19	5.15	17
Site: 3	1	20	5.06	18.5
Site: 3	1	21	3.98	15.5
Site: 3	1	22	5.4	15
Site: 3	1	23	4.61	16.5
Site: 3	1	24	5.17	14
Site: 3	1	25	6.18	14.5
Site: 3	1	26	5.73	16.5
Site: 3	1	27	5.12	15.5
Site: 3	1	28	5.34	15.5
Site: 3	1	29	3.7	14
Site: 3	1	30	4.97	15.5
Site: 3	1	31	5.6	14
Site: 3	1	32	4.34	16.5
Site: 3	1	33	4.04	14
Site: 3	1	34	4.01	14.5
Site: 3	1	35	5.15	13.5
Site: 3	1	36	5.11	14
Site: 3	1	37	5.7	14
Site: 3	1	38	4.18	13.5
Site: 3	1	39	4.06	13.5
Site: 3	1	40	4.31	13
Site: 3	1	41	4.61	12.5
Site: 3	1	42	4.12	12.5
Site: 3	2	1	4.63	14.5
Site: 3	2	2	3.62	16.5
Site: 3	2	3	5.14	18
Site: 3	2	4	4.52	15.5
Site: 3	2	5	4.25	17.5
Site: 3	2	6	4.1	16
Site: 3	2	7	4.76	20.5
Site: 3	2	8	3.81	19.5
Site: 3	2	9	4.37	17
Site: 3	2	10	5.3	15
Site: 3	2	11	4.03	17.5
Site: 3	2	12	3.69	20
Site: 3	2	13	4.48	15.4
Site: 3	2	14	4.11	19.5
Site: 3	2	15	3.57	16
Site: 3	2	16	3.48	14.5
Site: 3	2	17	3.66	14
Site: 3	2	18	5.37	14.5
Site: 3	2	19	4.64	20
Site: 3	2	20	5.71	14.5
Site: 3	2	21	5.79	16
Site: 3	2	22	4.97	18
Site: 3	2	23	3.87	17
Site: 3	2	24	4.17	15.5
Site: 3	2	25	3.76	18.5
Site: 3	2	26	5.17	16
Site: 3	2	27	4.05	19
Site: 3	2	28	4.1	18
Site: 3	2	29	3.54	16
Site: 3	2	30	4.21	20.5
Site: 3	2	31	4	18
Site: 3	2	32	4.89	15
Site: 3	2	33	5.63	15.5
Site: 3	2	34	5	17.5
Site: 3	2	35	3.26	15.5
Site: 3	2	36	3.67	17
Site: 3	2	37	4.65	16
Site: 3	2	38	3.96	15.5
Site: 3	2	39	5.72	15.5
Site: 3	2	40	4.25	18
Site: 3	2	41	4.98	16
Site: 3	2	42	4.2	17.5
Site: 3	3	1	3.92	17.5
Site: 3	3	2	4.53	14.5
Site: 3	3	3	4.41	17
Site: 3	3	4	3.63	15
Site: 3	3	5	3.93	15
Site: 3	3	6	4.05	16
Site: 3	3	7	4.75	16
Site: 3	3	8	4.99	18.5
Site: 3	3	9	3.97	18.5
Site: 3	3	10	3.28	14.5
Site: 3	3	11	5.72	16
Site: 3	3	12	4.22	16
Site: 3	3	13	4.67	20
Site: 3	3	14	4.95	20
Site: 3	3	15	4.62	16.5
Site: 3	3	16	4.86	18.5
Site: 3	3	17	4.01	19
Site: 3	3	18	4.64	20
Site: 3	3	19	3.78	17
Site: 3	3	20	4.41	19
Site: 3	3	21	4.22	15.5
Site: 3	3	22	3.41	17
Site: 3	3	23	5.02	19.5
Site: 3	3	24	4.52	19
Site: 3	3	25	5.55	15
Site: 3	3	26	5.22	17.5
Site: 3	3	27	3.87	18
Site: 3	3	28	5.04	16
Site: 3	3	29	3.98	16.5
Site: 3	3	30	5.25	14
Site: 3	3	31	4.42	20
Site: 3	3	32	4.31	18.5
Site: 3	3	33	6.52	21
Site: 3	3	34	3.11	16.5
Site: 3	3	35	3.81	15
Site: 3	3	36	3.22	17
Site: 3	3	37	4.51	16
Site: 3	3	38	3.87	16
Site: 3	3	39	4.24	18
Site: 3	3	40	3.66	15.5
Site: 3	3	41	3.82	16
Site: 3	3	42	3.84	14
Site: 3	4	1	4.3	17.5
Site: 3	4	2	4.98	15.5
Site: 3	4	3	4.92	16.5
Site: 3	4	4	5.07	15.5
Site: 3	4	5	5.13	17.5
Site: 3	4	6	5.13	15.5
Site: 3	4	7	5.19	19
Site: 3	4	8	5.28	16.5
Site: 3	4	9	5.45	18.5
Site: 3	4	10	5.75	19
Site: 3	4	11	3.75	18
Site: 3	4	12	5.94	20
Site: 3	4	13	3.81	15.5
Site: 3	4	14	5.72	14.5
Site: 3	4	15	5.53	16
Site: 3	4	16	5.49	15.5
Site: 3	4	17	5.37	18
Site: 3	4	18	4.86	15
Site: 3	4	19	6.1	17
Site: 3	4	20	5.17	17
Site: 3	4	21	5.36	15
Site: 3	4	22	3.64	15
Site: 3	4	23	4.53	14.5
Site: 3	4	24	5.87	20
Site: 3	4	25	5.04	18.5
Site: 3	4	26	4.66	16.5
Site: 3	4	27	5.37	15.5
Site: 3	4	28	4.9	18.5
Site: 3	4	29	4.71	15
Site: 3	4	30	6.1	16
Site: 3	4	31	4.73	15.5
Site: 3	4	32	4.83	17.5
Site: 3	4	33	4.7	16.5
Site: 3	4	34	4.79	16
Site: 3	4	35	3.92	19
Site: 3	4	36	4.75	16
Site: 3	4	37	5.16	15.5
Site: 3	4	38	4.77	15.5
Site: 3	4	39	5.08	16.5
Site: 3	4	40	4.91	18.5
Site: 3	4	41	5.04	15.5
Site: 3	4	42	4.52	16
Site: 3	5	1	6.26	17.5
Site: 3	5	2	5.29	18
Site: 3	5	3	5	18.5
Site: 3	5	4	4.14	19
Site: 3	5	5	4.84	18.5
Site: 3	5	6	3.89	16
Site: 3	5	7	4.07	16
Site: 3	5	8	4.68	16
Site: 3	5	9	4.94	20
Site: 3	5	10	3.79	16.5
Site: 3	5	11	5.74	20
Site: 3	5	12	5.26	17.5
Site: 3	5	13	4.81	19.5
Site: 3	5	14	4.69	16
Site: 3	5	15	4.71	19
Site: 3	5	16	4.53	15.5
Site: 3	5	17	5.04	20
Site: 3	5	18	5.42	16
Site: 3	5	19	5.56	18.5
Site: 3	5	20	4.99	18
Site: 3	5	21	4.59	18.5
Site: 3	5	22	5.19	17.5
Site: 3	5	23	5.08	19.5
Site: 3	5	24	4.06	15
Site: 3	5	25	3.65	17.5
Site: 3	5	26	5.59	16
Site: 3	5	27	5.53	17.5
Site: 3	5	28	4.37	17.5
Site: 3	5	29	4.53	15
Site: 3	5	30	5.85	14.5
Site: 3	5	31	4.47	18
Site: 3	5	32	4.19	18.5
Site: 3	5	33	4.65	18
Site: 3	5	34	4.55	16.5
Site: 3	5	35	4.79	16
Site: 3	5	36	5.05	17
Site: 3	5	37	4.18	20
Site: 3	5	38	4.19	15.5
Site: 3	5	39	5.24	16.5
Site: 3	5	40	4.34	15.5
Site: 3	5	41	5.63	17.5
Site: 3	5	42	4.25	16.5
Site: 4	1	1	4.14	20
Site: 4	1	2	3.79	16
Site: 4	1	3	5.1	16
Site: 4	1	4	3.6	16
Site: 4	1	5	4.34	15.5
Site: 4	1	6	3.81	15
Site: 4	1	7	3.84	18
Site: 4	1	8	3.65	18.5
Site: 4	1	9	4.62	17
Site: 4	1	10	4.71	19
Site: 4	1	11	4.4	15
Site: 4	1	12	4.45	15.5
Site: 4	1	13	4.05	16
Site: 4	1	14	4.35	17.5
Site: 4	1	15	4.01	15.5
Site: 4	1	16	4.33	17.5
Site: 4	1	17	3.45	16
Site: 4	1	18	4.23	14
Site: 4	1	19	3.89	16
Site: 4	1	20	4.84	19
Site: 4	1	21	4.16	16
Site: 4	1	22	4.05	16
Site: 4	1	23	5.25	18
Site: 4	1	24	5.06	17
Site: 4	1	25	3.85	17.5
Site: 4	1	26	4.02	15.5
Site: 4	1	27	4.1	17
Site: 4	1	28	3.79	16.5
Site: 4	1	29	3.64	17
Site: 4	1	30	3.91	17
Site: 4	1	31	4.42	19
Site: 4	1	32	4.23	15
Site: 4	1	33	4.26	17
Site: 4	1	34	4.14	19.5
Site: 4	1	35	4.09	18.5
Site: 4	1	36	4.21	16
Site: 4	1	37	4.1	20
Site: 4	1	38	5.39	15
Site: 4	1	39	4.86	15
Site: 4	1	40	4.44	16.5
Site: 4	1	41	4.64	19
Site: 4	1	42	6.11	16.5
Site: 4	2	1	3.93	18
Site: 4	2	2	3.19	16
Site: 4	2	3	4.25	17.5
Site: 4	2	4	5.88	20
Site: 4	2	5	5.88	17
Site: 4	2	6	3.8	17
Site: 4	2	7	3.89	17.5
Site: 4	2	8	3.74	15
Site: 4	2	9	5.21	19.5
Site: 4	2	10	3.46	15
Site: 4	2	11	4.11	18
Site: 4	2	12	4.46	16.5
Site: 4	2	13	3.78	17
Site: 4	2	14	5.2	16
Site: 4	2	15	5.26	17
Site: 4	2	16	3.89	16.5
Site: 4	2	17	3.77	14.5
Site: 4	2	18	3.78	16
Site: 4	2	19	4.32	18
Site: 4	2	20	3.98	14.5
Site: 4	2	21	4.5	18.5
Site: 4	2	22	4.11	14.5
Site: 4	2	23	4.57	14
Site: 4	2	24	4.49	17
Site: 4	2	25	3.65	15
Site: 4	2	26	3.39	14.5
Site: 4	2	27	4.91	18.5
Site: 4	2	28	4.84	16
Site: 4	2	29	4.85	17
Site: 4	2	30	5.15	16.5
Site: 4	2	31	4.33	17.5
Site: 4	2	32	3.9	16.5
Site: 4	2	33	3.77	15.5
Site: 4	2	34	4.53	16
Site: 4	2	35	4.95	16
Site: 4	2	36	3.79	15
Site: 4	2	37	4.98	15
Site: 4	2	38	4.37	16.5
Site: 4	2	39	4.92	16
Site: 4	2	40	4.14	15.5
Site: 4	2	41	3.33	18.5
Site: 4	2	42	4.11	16
Site: 4	3	1	4.71	19
Site: 4	3	2	4.56	20
Site: 4	3	3	3.79	20
Site: 4	3	4	3.59	17
Site: 4	3	5	4.35	15
Site: 4	3	6	3.73	17.5
Site: 4	3	7	3.6	18.5
Site: 4	3	8	3.8	16
Site: 4	3	9	3.65	16.5
Site: 4	3	10	4.51	20
Site: 4	3	11	3.95	19
Site: 4	3	12	5	15
Site: 4	3	13	3.59	18
Site: 4	3	14	4.46	20
Site: 4	3	15	4.14	17.5
Site: 4	3	16	3.81	18.5
Site: 4	3	17	4.38	20
Site: 4	3	18	4.23	20
Site: 4	3	19	4.37	17.5
Site: 4	3	20	3.97	17
Site: 4	3	21	3.95	18.5
Site: 4	3	22	4.45	20
Site: 4	3	23	3.93	20
Site: 4	3	24	3.98	20
Site: 4	3	25	4.23	17
Site: 4	3	26	4.21	19.5
Site: 4	3	27	4.05	18
Site: 4	3	28	3.4	18.5
Site: 4	3	29	3.37	18.5
Site: 4	3	30	4.32	16.5
Site: 4	3	31	3.71	17.5
Site: 4	3	32	4.25	19
Site: 4	3	33	4.91	20
Site: 4	3	34	3.38	19.5
Site: 4	3	35	4.98	20
Site: 4	3	36	3.5	18
Site: 4	3	37	3.81	19
Site: 4	3	38	4.27	17
Site: 4	3	39	5.17	19.5
Site: 4	3	40	4.06	19
Site: 4	3	41	3.49	16
Site: 4	3	42	3.27	14.5
Site: 4	4	1	3.7	15
Site: 4	4	2	3.97	17
Site: 4	4	3	4.76	17
Site: 4	4	4	4.14	15
Site: 4	4	5	4.5	16
Site: 4	4	6	4.34	15
Site: 4	4	7	4.13	18
Site: 4	4	8	4.57	16.5
Site: 4	4	9	3.96	15
Site: 4	4	10	4.35	19
Site: 4	4	11	4.16	14.5
Site: 4	4	12	4.94	15.5
Site: 4	4	13	4.3	14
Site: 4	4	14	5.66	15.5
Site: 4	4	15	4.53	16
Site: 4	4	16	4.64	17.5
Site: 4	4	17	4.08	14.5
Site: 4	4	18	4.43	16
Site: 4	4	19	5.41	15.5
Site: 4	4	20	4.2	17.5
Site: 4	4	21	3.43	16
Site: 4	4	22	4.3	14
Site: 4	4	23	3.74	17.5
Site: 4	4	24	4.37	16
Site: 4	4	25	3.62	19
Site: 4	4	26	3.91	16
Site: 4	4	27	4.03	17
Site: 4	4	28	4.33	16
Site: 4	4	29	4.89	16
Site: 4	4	30	3.96	14.5
Site: 4	4	31	5.17	15
Site: 4	4	32	4.97	17.5
Site: 4	4	33	5.45	15
Site: 4	4	34	5.19	14
Site: 4	4	35	4.75	13
Site: 4	4	36	3.97	13
Site: 4	4	37	5	13.5
Site: 4	4	38	4.49	17.5
Site: 4	4	39	3.44	18
Site: 4	4	40	3.94	14
Site: 4	4	41	4.79	13
Site: 4	4	42	5.03	12.5
Site: 4	5	1	3.73	17
Site: 4	5	2	5.24	17.5
Site: 4	5	3	4.12	19
Site: 4	5	4	5.39	17
Site: 4	5	5	3.39	19
Site: 4	5	6	3.31	17.5
Site: 4	5	7	3.79	18
Site: 4	5	8	3.46	17
Site: 4	5	9	4.06	18
Site: 4	5	10	3.38	16.5
Site: 4	5	11	4.53	18.5
Site: 4	5	12	4.53	19
Site: 4	5	13	3.64	15.5
Site: 4	5	14	3.64	17.5
Site: 4	5	15	4.36	18
Site: 4	5	16	3.42	16.5
Site: 4	5	17	3.3	15.5
Site: 4	5	18	3.63	17
Site: 4	5	19	4.74	18.5
Site: 4	5	20	4.55	16
Site: 4	5	21	4.09	17.5
Site: 4	5	22	4.39	18
Site: 4	5	23	3.41	16
Site: 4	5	24	4.25	18
Site: 4	5	25	3.98	18.5
Site: 4	5	26	3.99	20
Site: 4	5	27	4.22	18
Site: 4	5	28	3.66	17
Site: 4	5	29	5.29	16
Site: 4	5	30	3.19	20
Site: 4	5	31	4.07	18
Site: 4	5	32	4.02	20
Site: 4	5	33	3.63	16
Site: 4	5	34	4.32	20
Site: 4	5	35	4.23	18
Site: 4	5	36	4.08	17
Site: 4	5	37	3.4	17.5
Site: 4	5	38	3.9	20
Site: 4	5	39	3.65	20
Site: 4	5	40	3.43	18
Site: 4	5	41	3.49	15.5
Site: 4	5	42	3.53	17
Site: 5	1	1	4.26	15.5
Site: 5	1	2	4.82	15
Site: 5	1	3	4.41	14.5
Site: 5	1	4	4.37	16
Site: 5	1	5	4.92	14
Site: 5	1	6	4.29	14
Site: 5	1	7	4.31	16
Site: 5	1	8	4.32	18.5
Site: 5	1	9	6.06	18
Site: 5	1	10	4.72	15.5
Site: 5	1	11	4.19	19.5
Site: 5	1	12	5.01	19
Site: 5	1	13	4.31	14
Site: 5	1	14	4.96	16
Site: 5	1	15	4.52	19
Site: 5	1	16	5.39	16
Site: 5	1	17	4.27	16
Site: 5	1	18	3.45	16
Site: 5	1	19	5.51	14
Site: 5	1	20	4.12	18.5
Site: 5	1	21	4.19	18.5
Site: 5	1	22	4.26	15
Site: 5	1	23	4.92	16
Site: 5	1	24	4.92	15.5
Site: 5	1	25	4.31	16
Site: 5	1	26	3.85	16.5
Site: 5	1	27	3.78	14
Site: 5	1	28	4.48	16
Site: 5	1	29	4.09	15
Site: 5	1	30	4.59	14.5
Site: 5	1	31	4.16	15
Site: 5	1	32	5.27	17
Site: 5	1	33	4.38	16.5
Site: 5	1	34	4.7	17
Site: 5	1	35	4.25	17.5
Site: 5	1	36	4.41	15.5
Site: 5	1	37	4.47	14
Site: 5	1	38	3.39	15
Site: 5	1	39	4.4	15.5
Site: 5	1	40	4.29	18
Site: 5	1	41	4.66	15.5
Site: 5	1	42	4.26	14
Site: 5	2	1	NA	NA
Site: 5	2	2	NA	NA
Site: 5	2	3	NA	NA
Site: 5	2	4	NA	NA
Site: 5	2	5	NA	NA
Site: 5	2	6	NA	NA
Site: 5	2	7	NA	NA
Site: 5	2	8	NA	NA
Site: 5	2	9	NA	NA
Site: 5	2	10	NA	NA
Site: 5	2	11	NA	NA
Site: 5	2	12	NA	NA
Site: 5	2	13	NA	NA
Site: 5	2	14	NA	NA
Site: 5	2	15	NA	NA
Site: 5	2	16	NA	NA
Site: 5	2	17	NA	NA
Site: 5	2	18	NA	NA
Site: 5	2	19	NA	NA
Site: 5	2	20	NA	NA
Site: 5	2	21	NA	NA
Site: 5	2	22	NA	NA
Site: 5	2	23	NA	NA
Site: 5	2	24	NA	NA
Site: 5	2	25	NA	NA
Site: 5	2	26	NA	NA
Site: 5	2	27	NA	NA
Site: 5	2	28	NA	NA
Site: 5	2	29	NA	NA
Site: 5	2	30	NA	NA
Site: 5	2	31	NA	NA
Site: 5	2	32	NA	NA
Site: 5	2	33	NA	NA
Site: 5	2	34	NA	NA
Site: 5	2	35	NA	NA
Site: 5	2	36	NA	NA
Site: 5	2	37	NA	NA
Site: 5	2	38	NA	NA
Site: 5	2	39	NA	NA
Site: 5	2	40	NA	NA
Site: 5	2	41	NA	NA
Site: 5	2	42	NA	NA
Site: 5	3	1	5.73	16
Site: 5	3	2	4.94	17
Site: 5	3	3	5.85	16.5
Site: 5	3	4	5.2	17
Site: 5	3	5	5.27	14.5
Site: 5	3	6	5.31	15
Site: 5	3	7	5.47	16
Site: 5	3	8	6.1	16
Site: 5	3	9	5.21	16
Site: 5	3	10	5.88	14
Site: 5	3	11	4.65	15
Site: 5	3	12	4.72	14
Site: 5	3	13	6.52	14
Site: 5	3	14	5.25	15
Site: 5	3	15	5.56	16
Site: 5	3	16	6.23	15
Site: 5	3	17	5.22	16
Site: 5	3	18	5.92	15
Site: 5	3	19	5.03	15
Site: 5	3	20	5.15	14
Site: 5	3	21	5.51	15
Site: 5	3	22	4.69	17
Site: 5	3	23	6.31	16
Site: 5	3	24	5.28	16
Site: 5	3	25	6.46	14
Site: 5	3	26	4.91	14
Site: 5	3	27	4.53	14
Site: 5	3	28	4.85	14
Site: 5	3	29	5.98	17.5
Site: 5	3	30	5.19	16.5
Site: 5	3	31	5.66	16.5
Site: 5	3	32	6.16	16
Site: 5	3	33	5.53	18
Site: 5	3	34	5.09	15.5
Site: 5	3	35	5.31	16
Site: 5	3	36	6.11	17
Site: 5	3	37	6.42	15
Site: 5	3	38	5.22	15
Site: 5	3	39	5.86	17
Site: 5	3	40	5.19	14.5
Site: 5	3	41	5.19	16
Site: 5	3	42	5.75	15
Site: 5	4	1	4.99	14
Site: 5	4	2	5.72	15
Site: 5	4	3	4.25	15
Site: 5	4	4	5.36	18
Site: 5	4	5	6.49	17
Site: 5	4	6	4.67	16
Site: 5	4	7	4.6	14
Site: 5	4	8	4.05	15
Site: 5	4	9	5.78	16
Site: 5	4	10	4.43	15
Site: 5	4	11	4.95	15.5
Site: 5	4	12	4.21	16.5
Site: 5	4	13	5.42	16
Site: 5	4	14	5.66	14
Site: 5	4	15	5.31	18.5
Site: 5	4	16	4.74	16
Site: 5	4	17	4.86	17.5
Site: 5	4	18	5.39	15
Site: 5	4	19	4.28	17
Site: 5	4	20	5.12	14.5
Site: 5	4	21	5.26	16
Site: 5	4	22	4.36	15
Site: 5	4	23	5	16
Site: 5	4	24	3.62	14
Site: 5	4	25	4.78	15
Site: 5	4	26	4.16	14
Site: 5	4	27	5.57	16.5
Site: 5	4	28	4.42	17
Site: 5	4	29	5.34	17
Site: 5	4	30	4.33	16.5
Site: 5	4	31	5.26	15
Site: 5	4	32	4.89	14.5
Site: 5	4	33	4.3	15
Site: 5	4	34	5.85	14.5
Site: 5	4	35	4.74	16.5
Site: 5	4	36	4.8	16
Site: 5	4	37	5.97	15.5
Site: 5	4	38	5.83	15.5
Site: 5	4	39	4.81	16
Site: 5	4	40	4.9	19
Site: 5	4	41	5.06	17
Site: 5	4	42	4.52	14
Site: 5	5	1	4.29	16
Site: 5	5	2	5.02	19
Site: 5	5	3	4.66	15
Site: 5	5	4	4.76	18
Site: 5	5	5	5.28	16.5
Site: 5	5	6	4.74	19.5
Site: 5	5	7	5.73	16
Site: 5	5	8	5	17
Site: 5	5	9	4.37	15
Site: 5	5	10	4.13	16
Site: 5	5	11	5.15	15
Site: 5	5	12	4.35	14
Site: 5	5	13	4.19	14
Site: 5	5	14	4.22	17.5
Site: 5	5	15	4.19	19
Site: 5	5	16	4.59	20
Site: 5	5	17	4.7	14
Site: 5	5	18	4.26	15
Site: 5	5	19	5.18	14
Site: 5	5	20	4.54	16
Site: 5	5	21	5.08	15.5
Site: 5	5	22	4.53	15
Site: 5	5	23	4.75	20
Site: 5	5	24	5.76	16
Site: 5	5	25	4.68	19
Site: 5	5	26	4.58	18
Site: 5	5	27	4.46	18
Site: 5	5	28	4.39	15.5
Site: 5	5	29	5.53	18
Site: 5	5	30	5.34	17
Site: 5	5	31	5.41	17.5
Site: 5	5	32	3.9	17
Site: 5	5	33	4.61	17
Site: 5	5	34	4.83	14
Site: 5	5	35	4.41	14.5
Site: 5	5	36	4.11	14
Site: 5	5	37	4.36	15.5
Site: 5	5	38	5.22	16.5
Site: 5	5	39	4.92	20
Site: 5	5	40	4.37	16.5
Site: 5	5	41	4.92	16.5
Site: 5	5	42	4.09	16
Site: 6	1	1	3.08	17.5
Site: 6	1	2	4.6	17
Site: 6	1	3	4.86	18
Site: 6	1	4	4.41	19
Site: 6	1	5	4.36	15.5
Site: 6	1	6	5.71	19
Site: 6	1	7	5.16	16
Site: 6	1	8	4.94	19
Site: 6	1	9	4.82	17
Site: 6	1	10	4.72	17
Site: 6	1	11	5.23	18.5
Site: 6	1	12	4.2	17
Site: 6	1	13	4.33	16.5
Site: 6	1	14	4.2	15
Site: 6	1	15	4.94	17.5
Site: 6	1	16	5.27	19
Site: 6	1	17	4.6	16.5
Site: 6	1	18	4.66	17
Site: 6	1	19	3.91	16.5
Site: 6	1	20	4.48	14.5
Site: 6	1	21	4.74	17.5
Site: 6	1	22	5.29	16.5
Site: 6	1	23	5.46	19
Site: 6	1	24	3.61	14
Site: 6	1	25	3.85	17
Site: 6	1	26	5.12	20
Site: 6	1	27	4.79	17
Site: 6	1	28	5.05	17
Site: 6	1	29	4.24	17.5
Site: 6	1	30	4.42	18.5
Site: 6	1	31	5.12	16.5
Site: 6	1	32	4.27	17
Site: 6	1	33	4.9	20
Site: 6	1	34	5.24	16
Site: 6	1	35	5.06	20
Site: 6	1	36	5.17	19
Site: 6	1	37	5.4	16.5
Site: 6	1	38	5.51	17
Site: 6	1	39	4.64	17
Site: 6	1	40	4.25	18
Site: 6	1	41	4.48	17.5
Site: 6	1	42	4.48	15.5
Site: 6	2	1	5.01	18.5
Site: 6	2	2	2.21	17
Site: 6	2	3	5.12	16
Site: 6	2	4	4.93	18
Site: 6	2	5	5.59	20
Site: 6	2	6	4.98	17
Site: 6	2	7	4.91	16.5
Site: 6	2	8	4.96	20
Site: 6	2	9	4.6	16
Site: 6	2	10	5.73	19
Site: 6	2	11	4.47	16
Site: 6	2	12	4.35	17
Site: 6	2	13	5.19	16.5
Site: 6	2	14	5.82	19
Site: 6	2	15	4.34	17.5
Site: 6	2	16	5.2	17.5
Site: 6	2	17	5.52	18
Site: 6	2	18	4.97	16.5
Site: 6	2	19	5.7	15.5
Site: 6	2	20	4.02	15
Site: 6	2	21	4.76	14.5
Site: 6	2	22	4.9	17
Site: 6	2	23	5.47	16
Site: 6	2	24	4.16	16
Site: 6	2	25	5.53	19
Site: 6	2	26	4.97	16.5
Site: 6	2	27	5.76	17.5
Site: 6	2	28	4.53	20
Site: 6	2	29	5.24	17.5
Site: 6	2	30	5.85	18
Site: 6	2	31	4.05	14.5
Site: 6	2	32	4.91	19
Site: 6	2	33	4.06	16
Site: 6	2	34	5.2	17
Site: 6	2	35	4.51	14.5
Site: 6	2	36	4.95	16
Site: 6	2	37	4.93	17.5
Site: 6	2	38	5.38	20
Site: 6	2	39	5.53	17
Site: 6	2	40	4.17	16
Site: 6	2	41	4.57	17
Site: 6	2	42	5.55	15
Site: 6	3	1	5.18	17
Site: 6	3	2	4.53	19.5
Site: 6	3	3	5.36	20
Site: 6	3	4	4.26	15.5
Site: 6	3	5	5.34	20
Site: 6	3	6	4.12	18
Site: 6	3	7	5.25	18.5
Site: 6	3	8	5.04	17.5
Site: 6	3	9	4.81	18.5
Site: 6	3	10	4.73	17
Site: 6	3	11	5.39	19
Site: 6	3	12	4.77	18
Site: 6	3	13	4.85	19.5
Site: 6	3	14	5.61	20
Site: 6	3	15	4.76	20
Site: 6	3	16	5.02	20
Site: 6	3	17	4.79	20
Site: 6	3	18	5.58	20
Site: 6	3	19	4.47	20
Site: 6	3	20	5.05	16
Site: 6	3	21	5.15	19
Site: 6	3	22	4.63	16.5
Site: 6	3	23	4.22	17
Site: 6	3	24	4.94	19
Site: 6	3	25	4.18	18.5
Site: 6	3	26	5.59	19.5
Site: 6	3	27	4.72	17
Site: 6	3	28	4.85	19.5
Site: 6	3	29	4.55	19
Site: 6	3	30	5.45	15.4
Site: 6	3	31	5.12	20
Site: 6	3	32	5.76	19
Site: 6	3	33	4.9	20
Site: 6	3	34	5.64	17
Site: 6	3	35	5.63	19.5
Site: 6	3	36	4.66	18
Site: 6	3	37	5.17	20
Site: 6	3	38	5.78	20
Site: 6	3	39	4.57	15.5
Site: 6	3	40	4.13	17
Site: 6	3	41	4.92	17
Site: 6	3	42	5.19	16.5
Site: 6	4	1	4.38	18
Site: 6	4	2	3.9	20
Site: 6	4	3	4.21	18.5
Site: 6	4	4	4.2	20
Site: 6	4	5	4.29	20
Site: 6	4	6	4.76	16
Site: 6	4	7	4	18.5
Site: 6	4	8	5.11	20
Site: 6	4	9	4.72	18
Site: 6	4	10	4.06	20
Site: 6	4	11	4.16	19
Site: 6	4	12	5	20
Site: 6	4	13	4.48	18.5
Site: 6	4	14	4	19
Site: 6	4	15	4.37	19
Site: 6	4	16	4.03	20
Site: 6	4	17	3.93	20
Site: 6	4	18	3.74	20
Site: 6	4	19	3.95	20
Site: 6	4	20	3.82	18.5
Site: 6	4	21	4.12	20
Site: 6	4	22	4.32	17
Site: 6	4	23	3.74	19
Site: 6	4	24	4.44	18
Site: 6	4	25	3.63	16.5
Site: 6	4	26	4.24	19.5
Site: 6	4	27	4.36	18
Site: 6	4	28	4.32	15.5
Site: 6	4	29	3.63	17.5
Site: 6	4	30	4.02	17
Site: 6	4	31	4.27	20
Site: 6	4	32	3.76	18.5
Site: 6	4	33	3.41	16
Site: 6	4	34	3.98	20
Site: 6	4	35	3.88	16.5
Site: 6	4	36	4.86	19
Site: 6	4	37	3.71	18
Site: 6	4	38	3.66	18.5
Site: 6	4	39	4.32	17.5
Site: 6	4	40	3.87	20
Site: 6	4	41	3.4	20
Site: 6	4	42	3.3	18.5
Site: 6	5	1	5.31	17.5
Site: 6	5	2	5.03	16.5
Site: 6	5	3	4.65	15.5
Site: 6	5	4	5.64	17
Site: 6	5	5	5.46	15
Site: 6	5	6	4.55	14.5
Site: 6	5	7	5.3	15.5
Site: 6	5	8	5.77	19
Site: 6	5	9	5.17	16
Site: 6	5	10	5.89	15
Site: 6	5	11	5.51	15
Site: 6	5	12	5.35	20
Site: 6	5	13	6.46	16
Site: 6	5	14	4.65	17
Site: 6	5	15	4.81	18.5
Site: 6	5	16	4.64	17
Site: 6	5	17	5.05	17.5
Site: 6	5	18	4.96	19
Site: 6	5	19	5.68	15
Site: 6	5	20	5.74	18.5
Site: 6	5	21	5.55	18.5
Site: 6	5	22	5.89	18
Site: 6	5	23	5.29	19
Site: 6	5	24	5.22	16
Site: 6	5	25	5.08	16.5
Site: 6	5	26	5.7	18.5
Site: 6	5	27	4.98	17.5
Site: 6	5	28	5.36	20
Site: 6	5	29	5.48	18
Site: 6	5	30	5.29	19
Site: 6	5	31	5.6	16
Site: 6	5	32	5.14	19
Site: 6	5	33	5.72	16
Site: 6	5	34	5	17.5
Site: 6	5	35	5.33	16
Site: 6	5	36	6.35	19
Site: 6	5	37	5.8	18
Site: 6	5	38	5.06	18
Site: 6	5	39	5.46	18
Site: 6	5	40	5.17	18.5
Site: 6	5	41	6.16	14
Site: 6	5	42	5.46	18
Site: 7	1	1	4.76	21
Site: 7	1	2	5.42	19
Site: 7	1	3	6.4	16
Site: 7	1	4	5	18
Site: 7	1	5	5.94	17.5
Site: 7	1	6	5.51	15.5
Site: 7	1	7	5.3	14.5
Site: 7	1	8	4.02	16
Site: 7	1	9	5.19	17
Site: 7	1	10	5.23	16.5
Site: 7	1	11	4.9	17
Site: 7	1	12	4.79	16
Site: 7	1	13	4.78	16
Site: 7	1	14	5.59	18
Site: 7	1	15	5.47	17
Site: 7	1	16	4.39	15.5
Site: 7	1	17	4.79	14.5
Site: 7	1	18	4.16	17
Site: 7	1	19	5.11	17.5
Site: 7	1	20	5.53	18
Site: 7	1	21	4.94	15
Site: 7	1	22	5.06	16
Site: 7	1	23	4.81	18.5
Site: 7	1	24	4.36	16.5
Site: 7	1	25	3.83	18
Site: 7	1	26	5.19	20
Site: 7	1	27	4.74	15.5
Site: 7	1	28	4.28	16
Site: 7	1	29	3.43	17
Site: 7	1	30	3.73	17.5
Site: 7	1	31	4.01	15
Site: 7	1	32	3.2	16
Site: 7	1	33	5.01	16.5
Site: 7	1	34	6.2	17
Site: 7	1	35	4.93	15.5
Site: 7	1	36	5.15	18
Site: 7	1	37	4.95	17
Site: 7	1	38	4.19	16
Site: 7	1	39	4.73	17.5
Site: 7	1	40	3.5	17.5
Site: 7	1	41	4.96	19
Site: 7	1	42	4.24	20
Site: 7	2	1	5.05	14.5
Site: 7	2	2	4.95	19.5
Site: 7	2	3	3.2	20
Site: 7	2	4	4.46	18
Site: 7	2	5	4.51	18
Site: 7	2	6	3.3	19.5
Site: 7	2	7	5.46	15.5
Site: 7	2	8	4.77	16
Site: 7	2	9	3.58	14
Site: 7	2	10	4.98	18.5
Site: 7	2	11	6.15	15.5
Site: 7	2	12	4.46	18
Site: 7	2	13	4.41	16.5
Site: 7	2	14	4.81	15.5
Site: 7	2	15	3.83	20.5
Site: 7	2	16	4.19	19.5
Site: 7	2	17	3.81	21
Site: 7	2	18	3.12	18
Site: 7	2	19	4.28	17.5
Site: 7	2	20	3.46	19.5
Site: 7	2	21	4.03	17.5
Site: 7	2	22	4.77	20
Site: 7	2	23	5.15	20
Site: 7	2	24	5.97	19.5
Site: 7	2	25	4.96	20
Site: 7	2	26	3.84	16.5
Site: 7	2	27	4.38	19.5
Site: 7	2	28	3.77	19.5
Site: 7	2	29	5.17	19
Site: 7	2	30	4.68	21
Site: 7	2	31	4.19	15
Site: 7	2	32	4.5	16
Site: 7	2	33	4.6	15.5
Site: 7	2	34	3.96	17
Site: 7	2	35	4.56	18.5
Site: 7	2	36	3.6	19.5
Site: 7	2	37	4.94	16
Site: 7	2	38	4.32	16.5
Site: 7	2	39	5.04	14.5
Site: 7	2	40	4.2	19.5
Site: 7	2	41	4.42	20.5
Site: 7	2	42	4.59	16
Site: 7	3	1	4.54	16.5
Site: 7	3	2	6.11	18
Site: 7	3	3	4.05	19.5
Site: 7	3	4	3.18	20
Site: 7	3	5	3.94	16.5
Site: 7	3	6	5.77	19.5
Site: 7	3	7	3.53	19
Site: 7	3	8	3.5	18.5
Site: 7	3	9	5.39	20
Site: 7	3	10	5.05	15.5
Site: 7	3	11	3.87	18
Site: 7	3	12	5.16	18
Site: 7	3	13	5.45	20
Site: 7	3	14	3.99	20.5
Site: 7	3	15	5.56	17.5
Site: 7	3	16	5.24	19
Site: 7	3	17	4.5	15.5
Site: 7	3	18	4.09	18.5
Site: 7	3	19	4.17	18.5
Site: 7	3	20	4.06	16.5
Site: 7	3	21	5.2	17.5
Site: 7	3	22	3.29	16
Site: 7	3	23	4.06	17
Site: 7	3	24	3.09	14
Site: 7	3	25	4.96	14.5
Site: 7	3	26	3.61	16
Site: 7	3	27	4.67	19.5
Site: 7	3	28	3.92	17.5
Site: 7	3	29	4.32	17
Site: 7	3	30	4.36	19.5
Site: 7	3	31	4.59	19
Site: 7	3	32	4.44	19
Site: 7	3	33	4.76	19.5
Site: 7	3	34	4.34	16
Site: 7	3	35	4.66	20.5
Site: 7	3	36	3.29	15
Site: 7	3	37	4.05	17.5
Site: 7	3	38	4.29	19.5
Site: 7	3	39	6.15	16.5
Site: 7	3	40	4.27	16
Site: 7	3	41	3.76	19.5
Site: 7	3	42	3.61	19.5
Site: 7	4	1	5.37	17
Site: 7	4	2	3.77	16
Site: 7	4	3	4.07	19.5
Site: 7	4	4	3.85	19.5
Site: 7	4	5	3.68	20
Site: 7	4	6	3.78	20
Site: 7	4	7	4.63	16.5
Site: 7	4	8	4.39	19
Site: 7	4	9	4.15	16.5
Site: 7	4	10	4.78	20.5
Site: 7	4	11	3.98	18.5
Site: 7	4	12	4.62	20.5
Site: 7	4	13	4.84	20
Site: 7	4	14	4.24	18
Site: 7	4	15	4.76	17.5
Site: 7	4	16	4.43	20.5
Site: 7	4	17	4.41	19.5
Site: 7	4	18	4.5	21
Site: 7	4	19	3.73	19.5
Site: 7	4	20	4.19	19.5
Site: 7	4	21	5.26	17.5
Site: 7	4	22	3.69	16.5
Site: 7	4	23	3.96	17
Site: 7	4	24	5.01	17.5
Site: 7	4	25	3.96	14.5
Site: 7	4	26	4.82	20.5
Site: 7	4	27	4.45	16
Site: 7	4	28	4.29	19
Site: 7	4	29	4.35	20.5
Site: 7	4	30	4.76	19.5
Site: 7	4	31	4.45	18
Site: 7	4	32	4.58	20
Site: 7	4	33	3.91	18.5
Site: 7	4	34	4.09	20.5
Site: 7	4	35	4.67	19
Site: 7	4	36	4.68	17
Site: 7	4	37	4	17
Site: 7	4	38	5.38	20
Site: 7	4	39	4.27	19.5
Site: 7	4	40	3.11	17
Site: 7	4	41	3.52	17
Site: 7	4	42	4.93	16.5
Site: 7	5	1	4.8	21
Site: 7	5	2	3.44	20.5
Site: 7	5	3	4.81	17
Site: 7	5	4	5.21	19
Site: 7	5	5	4.66	17
Site: 7	5	6	4.46	18
Site: 7	5	7	5.37	17
Site: 7	5	8	4.15	20
Site: 7	5	9	4.53	20
Site: 7	5	10	4.68	19
Site: 7	5	11	4.84	18
Site: 7	5	12	4.11	19
Site: 7	5	13	5.01	17
Site: 7	5	14	4.67	18
Site: 7	5	15	3.43	19
Site: 7	5	16	3.61	15
Site: 7	5	17	6.39	21
Site: 7	5	18	4.59	19
Site: 7	5	19	5.17	20
Site: 7	5	20	4.9	17.5
Site: 7	5	21	4.98	20.5
Site: 7	5	22	3.61	17
Site: 7	5	23	5.3	20.5
Site: 7	5	24	5.05	15
Site: 7	5	25	4.89	16
Site: 7	5	26	4.94	20
Site: 7	5	27	5.58	18.5
Site: 7	5	28	4.19	20
Site: 7	5	29	4.32	14.5
Site: 7	5	30	4.55	17.5
Site: 7	5	31	4.78	19.5
Site: 7	5	32	4.76	18.5
Site: 7	5	33	4.08	16
Site: 7	5	34	4.87	21.5
Site: 7	5	35	4.25	18.5
Site: 7	5	36	3.71	18
Site: 7	5	37	4.23	15.5
Site: 7	5	38	5.03	20
Site: 7	5	39	4.15	17
Site: 7	5	40	4.52	17
Site: 7	5	41	5.48	17
Site: 7	5	42	5.32	19.5
Site: 8	1	1	5.39	20
Site: 8	1	2	5.89	16.5
Site: 8	1	3	4.28	17
Site: 8	1	4	4.24	16
Site: 8	1	5	4.34	16
Site: 8	1	6	5.96	16
Site: 8	1	7	4.73	16.5
Site: 8	1	8	4.27	14.5
Site: 8	1	9	6.55	17.5
Site: 8	1	10	5.36	14.5
Site: 8	1	11	4.9	17
Site: 8	1	12	5.81	14
Site: 8	1	13	4.59	19
Site: 8	1	14	5.18	20
Site: 8	1	15	5.07	17
Site: 8	1	16	5.95	15.5
Site: 8	1	17	5.34	16
Site: 8	1	18	5	14.5
Site: 8	1	19	4.35	15.5
Site: 8	1	20	4.36	14.5
Site: 8	1	21	4.91	21.5
Site: 8	1	22	6.1	16.5
Site: 8	1	23	5.6	16
Site: 8	1	24	4.85	18
Site: 8	1	25	4.86	15.5
Site: 8	1	26	5.51	20.5
Site: 8	1	27	5.29	18.5
Site: 8	1	28	4.81	16.5
Site: 8	1	29	5.45	15
Site: 8	1	30	5.34	16.5
Site: 8	1	31	4.1	13.5
Site: 8	1	32	5.64	14
Site: 8	1	33	5.6	15.5
Site: 8	1	34	5.13	16
Site: 8	1	35	4.61	14
Site: 8	1	36	4.61	16
Site: 8	1	37	5.01	15
Site: 8	1	38	4.48	15
Site: 8	1	39	5.65	16.5
Site: 8	1	40	5.46	18.5
Site: 8	1	41	4.99	16.5
Site: 8	1	42	6	16
Site: 8	2	1	5.95	16.5
Site: 8	2	2	4.32	19
Site: 8	2	3	4.84	21
Site: 8	2	4	5.16	21.5
Site: 8	2	5	4.65	20.5
Site: 8	2	6	4.2	17.5
Site: 8	2	7	4.74	19
Site: 8	2	8	4.19	17
Site: 8	2	9	4.53	17.5
Site: 8	2	10	5.03	18
Site: 8	2	11	4.67	18.5
Site: 8	2	12	4.79	19
Site: 8	2	13	4.72	16
Site: 8	2	14	4.44	18.5
Site: 8	2	15	4.81	17
Site: 8	2	16	5.41	20
Site: 8	2	17	3.83	18.5
Site: 8	2	18	4.3	16
Site: 8	2	19	4.91	17
Site: 8	2	20	4.54	19
Site: 8	2	21	4.6	17.5
Site: 8	2	22	4.1	19
Site: 8	2	23	4.74	17.5
Site: 8	2	24	5.39	15
Site: 8	2	25	5.39	18.5
Site: 8	2	26	4.56	16.5
Site: 8	2	27	4.25	17
Site: 8	2	28	4.62	19
Site: 8	2	29	4.63	17.5
Site: 8	2	30	4.36	18
Site: 8	2	31	4.66	19
Site: 8	2	32	4.95	20
Site: 8	2	33	4.49	18
Site: 8	2	34	3.93	16
Site: 8	2	35	3.79	16
Site: 8	2	36	6.35	18.5
Site: 8	2	37	5.63	19
Site: 8	2	38	4.66	14
Site: 8	2	39	4.87	17.5
Site: 8	2	40	4.78	20
Site: 8	2	41	4.37	20
Site: 8	2	42	6.55	18
Site: 8	3	1	5.15	18.5
Site: 8	3	2	5.47	17
Site: 8	3	3	4.09	17.5
Site: 8	3	4	5.6	16.5
Site: 8	3	5	4.34	16.5
Site: 8	3	6	4.48	19.5
Site: 8	3	7	5.38	19
Site: 8	3	8	4.05	17.5
Site: 8	3	9	5.51	16
Site: 8	3	10	5.22	16.5
Site: 8	3	11	4.49	18.5
Site: 8	3	12	3.78	16.5
Site: 8	3	13	5.14	17
Site: 8	3	14	4.51	17
Site: 8	3	15	4.88	18
Site: 8	3	16	5.42	16.5
Site: 8	3	17	5.22	20
Site: 8	3	18	5.76	19
Site: 8	3	19	5.49	16.5
Site: 8	3	20	5.9	18
Site: 8	3	21	5.89	18.5
Site: 8	3	22	4.31	16
Site: 8	3	23	4.63	18.5
Site: 8	3	24	4.58	17.5
Site: 8	3	25	4.69	18.5
Site: 8	3	26	5.52	19
Site: 8	3	27	5.4	20
Site: 8	3	28	5.45	19.5
Site: 8	3	29	4.22	17
Site: 8	3	30	4.88	19.5
Site: 8	3	31	4.85	19
Site: 8	3	32	5.36	16.5
Site: 8	3	33	4.25	18.5
Site: 8	3	34	5.02	19
Site: 8	3	35	4.81	19.5
Site: 8	3	36	4.39	17.5
Site: 8	3	37	4.93	20
Site: 8	3	38	4.39	18.5
Site: 8	3	39	4.16	19.5
Site: 8	3	40	4.01	18
Site: 8	3	41	4.22	18
Site: 8	3	42	4.98	17
Site: 8	4	1	4.85	15.5
Site: 8	4	2	5.25	18
Site: 8	4	3	5.4	18.5
Site: 8	4	4	5.26	18
Site: 8	4	5	5.51	14.5
Site: 8	4	6	4.38	15.5
Site: 8	4	7	4.38	16.5
Site: 8	4	8	4.18	16
Site: 8	4	9	5.89	17.5
Site: 8	4	10	4.15	18
Site: 8	4	11	5.45	18
Site: 8	4	12	6.16	18.5
Site: 8	4	13	4.55	17
Site: 8	4	14	4.79	18.5
Site: 8	4	15	6.71	12
Site: 8	4	16	4.38	15
Site: 8	4	17	4.8	15
Site: 8	4	18	4.36	17.5
Site: 8	4	19	4.65	19.5
Site: 8	4	20	5.24	15
Site: 8	4	21	5.35	17.5
Site: 8	4	22	4.84	15.5
Site: 8	4	23	4.62	14
Site: 8	4	24	5.68	17
Site: 8	4	25	5.72	16
Site: 8	4	26	5.1	17.5
Site: 8	4	27	4.48	15.5
Site: 8	4	28	5.52	19.5
Site: 8	4	29	5.47	16
Site: 8	4	30	4.88	16.5
Site: 8	4	31	5.62	16.5
Site: 8	4	32	6.25	18
Site: 8	4	33	5.81	14
Site: 8	4	34	4.45	20
Site: 8	4	35	5.69	17.5
Site: 8	4	36	4.81	15.5
Site: 8	4	37	5	17
Site: 8	4	38	4.43	16
Site: 8	4	39	4.52	18.5
Site: 8	4	40	4.74	17
Site: 8	4	41	5.19	17
Site: 8	4	42	5.32	17
Site: 8	5	1	4.89	17
Site: 8	5	2	5.31	15
Site: 8	5	3	5.6	15.5
Site: 8	5	4	4.84	17
Site: 8	5	5	5.79	15
Site: 8	5	6	4.7	15.5
Site: 8	5	7	4.9	17
Site: 8	5	8	6.51	15
Site: 8	5	9	4.2	19
Site: 8	5	10	7.26	16.5
Site: 8	5	11	5.62	17
Site: 8	5	12	5.01	15
Site: 8	5	13	5.33	16.5
Site: 8	5	14	4.2	15
Site: 8	5	15	5.12	14.5
Site: 8	5	16	5.8	16.5
Site: 8	5	17	5.39	17.5
Site: 8	5	18	5.8	18
Site: 8	5	19	5.54	14
Site: 8	5	20	5.26	18
Site: 8	5	21	5.38	17.5
Site: 8	5	22	5.43	14.5
Site: 8	5	23	6.35	16
Site: 8	5	24	4.99	14
Site: 8	5	25	5.29	16
Site: 8	5	26	5.92	17
Site: 8	5	27	6.45	15.5
Site: 8	5	28	4.57	14
Site: 8	5	29	5.35	15
Site: 8	5	30	5.79	14
Site: 8	5	31	4.33	17.5
Site: 8	5	32	5.43	19
Site: 8	5	33	6.34	19.5
Site: 8	5	34	5.4	16
Site: 8	5	35	5.35	14
Site: 8	5	36	4.73	14.5
Site: 8	5	37	5.57	16
Site: 8	5	38	5.95	15
Site: 8	5	39	5.14	17.5
Site: 8	5	40	5.15	15
Site: 8	5	41	6.32	17.5
Site: 8	5	42	6.58	19.5
Site: 9	1	1	5.72	16
Site: 9	1	2	6.06	16
Site: 9	1	3	5.9	15
Site: 9	1	4	5.56	16
Site: 9	1	5	6.01	16
Site: 9	1	6	5.08	14.5
Site: 9	1	7	5.47	19.5
Site: 9	1	8	4.71	15.5
Site: 9	1	9	5.44	17
Site: 9	1	10	5.07	16.5
Site: 9	1	11	5.6	18
Site: 9	1	12	6.49	18.5
Site: 9	1	13	4.73	15.5
Site: 9	1	14	6.11	16
Site: 9	1	15	6.67	13
Site: 9	1	16	5.71	20
Site: 9	1	17	4.23	18
Site: 9	1	18	5.89	17
Site: 9	1	19	5.55	17
Site: 9	1	20	7.11	15
Site: 9	1	21	5.66	15.5
Site: 9	1	22	5.9	18.5
Site: 9	1	23	5.57	17
Site: 9	1	24	5.59	19.5
Site: 9	1	25	6.22	13
Site: 9	1	26	5.53	14.5
Site: 9	1	27	5.48	15	Flowering
Site: 9	1	28	5.81	12
Site: 9	1	29	6.45	16
Site: 9	1	30	5.63	13.5
Site: 9	1	31	4.3	18
Site: 9	1	32	5.22	17
Site: 9	1	33	5.7	16
Site: 9	1	34	4.8	15.5
Site: 9	1	35	5.74	17
Site: 9	1	36	5.45	19
Site: 9	1	37	4.86	16
Site: 9	1	38	4.29	16
Site: 9	1	39	6.15	14
Site: 9	1	40	4.03	15
Site: 9	1	41	4.56	16
Site: 9	1	42	4.58	15.5
Site: 9	2	1	6.62	19
Site: 9	2	2	5.5	15
Site: 9	2	3	6.04	20
Site: 9	2	4	6.67	19.5
Site: 9	2	5	6.67	18
Site: 9	2	6	5.64	15
Site: 9	2	7	5.93	17.5
Site: 9	2	8	6.15	19.5
Site: 9	2	9	5.63	18
Site: 9	2	10	5.82	16
Site: 9	2	11	5.4	18
Site: 9	2	12	6.54	20
Site: 9	2	13	6.73	18
Site: 9	2	14	5.75	15.5
Site: 9	2	15	6.76	19
Site: 9	2	16	5.66	17
Site: 9	2	17	5.46	18
Site: 9	2	18	4.87	16
Site: 9	2	19	5.35	15.5
Site: 9	2	20	6.83	18
Site: 9	2	21	5.23	16.5
Site: 9	2	22	5.6	18
Site: 9	2	23	7.14	16
Site: 9	2	24	6.98	15
Site: 9	2	25	6.3	14
Site: 9	2	26	5.36	17
Site: 9	2	27	5.53	16.5
Site: 9	2	28	5.78	20
Site: 9	2	29	5.67	18
Site: 9	2	30	7.26	15
Site: 9	2	31	5.68	17.5
Site: 9	2	32	7.39	19
Site: 9	2	33	6.31	14
Site: 9	2	34	6.29	13.5
Site: 9	2	35	6.03	15.5
Site: 9	2	36	4.95	16
Site: 9	2	37	6.28	14
Site: 9	2	38	5.08	19.5
Site: 9	2	39	6.04	18
Site: 9	2	40	5.64	17
Site: 9	2	41	6.31	17
Site: 9	2	42	6.24	18
Site: 9	3	1	6.41	18
Site: 9	3	2	7.65	19
Site: 9	3	3	5.87	16
Site: 9	3	4	5.59	16
Site: 9	3	5	5.9	20
Site: 9	3	6	6.72	19
Site: 9	3	7	4.88	16.5
Site: 9	3	8	5.32	16
Site: 9	3	9	5.53	17
Site: 9	3	10	5.11	16
Site: 9	3	11	5.08	19
Site: 9	3	12	6.21	20
Site: 9	3	13	6.8	21
Site: 9	3	14	5.94	16
Site: 9	3	15	5	16
Site: 9	3	16	5.88	19
Site: 9	3	17	6.46	20
Site: 9	3	18	5.27	20
Site: 9	3	19	5.6	18
Site: 9	3	20	6.22	17
Site: 9	3	21	6.96	18
Site: 9	3	22	6.23	19
Site: 9	3	23	6.12	17
Site: 9	3	24	6.38	17.5
Site: 9	3	25	4.87	18.5
Site: 9	3	26	6.67	20
Site: 9	3	27	5.34	17
Site: 9	3	28	5.6	19
Site: 9	3	29	6.06	15.5
Site: 9	3	30	5.51	16
Site: 9	3	31	5.88	19
Site: 9	3	32	5.8	16
Site: 9	3	33	5.18	15
Site: 9	3	34	5.64	17
Site: 9	3	35	5.24	20
Site: 9	3	36	5.14	20
Site: 9	3	37	5.61	16.5
Site: 9	3	38	6.53	15
Site: 9	3	39	6.31	20
Site: 9	3	40	6.68	17
Site: 9	3	41	6.18	20
Site: 9	3	42	4.83	15
Site: 9	4	1	6.39	20
Site: 9	4	2	6.16	19.5
Site: 9	4	3	5.89	19
Site: 9	4	4	4.95	17.5
Site: 9	4	5	6.75	17
Site: 9	4	6	5.9	20
Site: 9	4	7	6.75	17.5
Site: 9	4	8	4.68	18
Site: 9	4	9	6.35	15
Site: 9	4	10	5.17	19
Site: 9	4	11	5.47	20
Site: 9	4	12	4.85	20
Site: 9	4	13	6.12	14.5
Site: 9	4	14	6.34	16
Site: 9	4	15	5.88	15
Site: 9	4	16	6.46	18
Site: 9	4	17	5.19	18.5
Site: 9	4	18	5.31	15.5
Site: 9	4	19	5.36	14
Site: 9	4	20	4.65	15.5
Site: 9	4	21	5.38	18
Site: 9	4	22	4.76	18
Site: 9	4	23	6	20
Site: 9	4	24	5.16	16
Site: 9	4	25	2.25	18
Site: 9	4	26	6.04	19
Site: 9	4	27	4.65	18
Site: 9	4	28	5.23	18.5
Site: 9	4	29	5.25	16
Site: 9	4	30	4.61	15
Site: 9	4	31	5.25	18.5
Site: 9	4	32	5.1	14.5
Site: 9	4	33	4.86	17
Site: 9	4	34	6.07	14
Site: 9	4	35	4.3	16.5
Site: 9	4	36	4.44	13.5
Site: 9	4	37	4.75	16.5
Site: 9	4	38	6.61	16
Site: 9	4	39	4.89	16
Site: 9	4	40	4.72	15.5
Site: 9	4	41	5.71	18.5
Site: 9	4	42	6.98	15
Site: 9	5	1	6.88	15
Site: 9	5	2	7.31	20
Site: 9	5	3	6.35	18
Site: 9	5	4	4.32	19
Site: 9	5	5	6.93	20
Site: 9	5	6	6.06	20
Site: 9	5	7	6.2	20
Site: 9	5	8	6.39	18
Site: 9	5	9	5.9	17
Site: 9	5	10	5.21	18
Site: 9	5	11	7.36	20
Site: 9	5	12	6.56	18
Site: 9	5	13	5.73	20
Site: 9	5	14	4.55	18.5
Site: 9	5	15	6.24	20
Site: 9	5	16	7.28	20
Site: 9	5	17	4.65	19
Site: 9	5	18	6.48	18
Site: 9	5	19	7.56	17.5
Site: 9	5	20	5.71	18
Site: 9	5	21	6.83	19
Site: 9	5	22	6.19	17
Site: 9	5	23	6.29	17
Site: 9	5	24	7.23	20
Site: 9	5	25	4.71	17.5
Site: 9	5	26	6.38	19
Site: 9	5	27	5.83	20
Site: 9	5	28	6.92	18
Site: 9	5	29	6.03	17
Site: 9	5	30	5.56	17.5
Site: 9	5	31	6.19	18
Site: 9	5	32	5.96	19
Site: 9	5	33	6.22	18.5
Site: 9	5	34	7.76	17.5	Flowered
Site: 9	5	35	6.81	20
Site: 9	5	36	6.14	16
Site: 9	5	37	6.47	20
Site: 9	5	38	7.12	19
Site: 9	5	39	6	17.5
Site: 9	5	40	6.36	19
Site: 9	5	41	5.94	17
Site: 9	5	42	4.93	20
Site: 10	1	1	6.27	14.5
Site: 10	1	2	6.54	15
Site: 10	1	3	6.43	17
Site: 10	1	4	6.32	15.5
Site: 10	1	5	5.58	15
Site: 10	1	6	5.66	13.5
Site: 10	1	7	6.87	14
Site: 10	1	8	6.48	16.5
Site: 10	1	9	6.74	13.5
Site: 10	1	10	7.36	15
Site: 10	1	11	5.31	16.5
Site: 10	1	12	7.36	16.5
Site: 10	1	13	7.72	19
Site: 10	1	14	6.64	14
Site: 10	1	15	6.45	14.5
Site: 10	1	16	7.5	15
Site: 10	1	17	6.17	15.5
Site: 10	1	18	5.35	15
Site: 10	1	19	5.64	14
Site: 10	1	20	4.55	13.5
Site: 10	1	21	7	15.5
Site: 10	1	22	5.28	16
Site: 10	1	23	5.53	13.5
Site: 10	1	24	5.41	14
Site: 10	1	25	6.65	15.5
Site: 10	1	26	5.73	15
Site: 10	1	27	5.9	14
Site: 10	1	28	5.93	14.5
Site: 10	1	29	6.91	14
Site: 10	1	30	6.01	16
Site: 10	1	31	5.26	14
Site: 10	1	32	6.41	14.5
Site: 10	1	33	5.9	14
Site: 10	1	34	6.26	14
Site: 10	1	35	6.67	15
Site: 10	1	36	5.57	13.5
Site: 10	1	37	5.98	14
Site: 10	1	38	6.25	13.5
Site: 10	1	39	5.32	14
Site: 10	1	40	6.17	14.5
Site: 10	1	41	5.66	14
Site: 10	1	42	4.41	13.5
Site: 10	2	1	6.66	18.5
Site: 10	2	2	4.73	16
Site: 10	2	3	4.8	17.5
Site: 10	2	4	5.23	17
Site: 10	2	5	5.36	18
Site: 10	2	6	6.45	17.5
Site: 10	2	7	5.86	17.5
Site: 10	2	8	5.69	18
Site: 10	2	9	7.6	17
Site: 10	2	10	5.73	18.5
Site: 10	2	11	7.53	16
Site: 10	2	12	5.66	15.5
Site: 10	2	13	6.3	18
Site: 10	2	14	5.27	15
Site: 10	2	15	6.23	16
Site: 10	2	16	6.29	18
Site: 10	2	17	5.9	14.5
Site: 10	2	18	5.69	17
Site: 10	2	19	6.23	19
Site: 10	2	20	5.62	18.5
Site: 10	2	21	5.11	15
Site: 10	2	22	4.5	16
Site: 10	2	23	6.29	16
Site: 10	2	24	5.46	16
Site: 10	2	25	6.09	14.5
Site: 10	2	26	5.7	19
Site: 10	2	27	6.56	17.5
Site: 10	2	28	5.63	16
Site: 10	2	29	5.62	16.5
Site: 10	2	30	7.73	15.5
Site: 10	2	31	6.59	16.5
Site: 10	2	32	4.33	15
Site: 10	2	33	6.9	16.5
Site: 10	2	34	6.92	15.5
Site: 10	2	35	5.83	18.5
Site: 10	2	36	6.46	15.5
Site: 10	2	37	4.81	18
Site: 10	2	38	6.34	18
Site: 10	2	39	5.74	14.5
Site: 10	2	40	6.41	18.5
Site: 10	2	41	6.03	17
Site: 10	2	42	6.17	14
Site: 10	3	1	6.11	17
Site: 10	3	2	4.98	15.5
Site: 10	3	3	6.62	16
Site: 10	3	4	7	18.5
Site: 10	3	5	5.47	17.5
Site: 10	3	6	5.85	15.5
Site: 10	3	7	4.67	17.5
Site: 10	3	8	7.41	14
Site: 10	3	9	5.04	14
Site: 10	3	10	5.49	14
Site: 10	3	11	5.33	16.5
Site: 10	3	12	4.97	16.5
Site: 10	3	13	4.76	17.5
Site: 10	3	14	5.42	16.5
Site: 10	3	15	5.83	16
Site: 10	3	16	5.61	19
Site: 10	3	17	5.29	15
Site: 10	3	18	7.02	18
Site: 10	3	19	5.94	16
Site: 10	3	20	4.88	15
Site: 10	3	21	6.22	16.5
Site: 10	3	22	4.38	15.5
Site: 10	3	23	5.82	18.5
Site: 10	3	24	5.59	16
Site: 10	3	25	4.67	18.5
[truncated: 101 more rows]
